# Supplementary material for: Proposing a holistic research framework for university strategic alliances in sustainable entrepreneurship
Source: Heliyon. 2023 May 6;9(5):e16087. doi: 10.1016/j.heliyon.2023.e16087 (PMC10196862; doi:10.1016/j.heliyon.2023.e16087)
Supplement: Supporting Information.docx [file mmc1.xls]

## Sheet: savedrecs
Publication Type	Authors	Book Authors	Book Editors	Book Group Authors	Author Full Names	Book Author Full Names	Group Authors	Article Title	Source Title	Book Series Title	Book Series Subtitle	Language	Document Type	Conference Title	Conference Date	Conference Location	Conference Sponsor	Conference Host	Author Keywords	Keywords Plus	Abstract	Addresses	Affiliations	Reprint Addresses	Email Addresses	Researcher Ids	ORCIDs	Funding Orgs	Funding Text	Cited References	Cited Reference Count	Times Cited, WoS Core	Times Cited, All Databases	180 Day Usage Count	Since 2013 Usage Count	Publisher	Publisher City	Publisher Address	ISSN	eISSN	ISBN	Journal Abbreviation	Journal ISO Abbreviation	Publication Date	Publication Year	Volume	Issue	Part Number	Supplement
J	Jongwe, AI; Moroz, PW; Gordon, M; Anderson, RB				Jongwe, Antony, I; Moroz, Peter W.; Gordon, Moses; Anderson, Robert B.			Strategic Alliances in Firm-Centric and Collective Contexts: Implications for Indigenous Entrepreneurship	ECONOMIES			English	Article						indigenous people; entrepreneurship; sustainable development; strategic alliances; corporate responsibility and sustainability	CORPORATE SOCIAL-RESPONSIBILITY; CREATING SHARED VALUE; SUSTAINABLE DEVELOPMENT; CONCEPTUAL-FRAMEWORK; ECONOMIC-DEVELOPMENT; 1ST NATIONS; COMMUNITY; PARTNERSHIPS; CANADA; RIGHTS	How might diverse and often conflicting knowledge and belief structures and practices be mobilized into legitimate approaches for people looking to address the need for heightened responsible and sustainable entrepreneurial action by business organizations; humanizing the role of business in development? To answer this question, we explore two previously unconnected but aligned streams of literat…	[Jongwe, Antony, I] North West Univ, Sch Business & Governance, Private Bag X6001, ZA-2520 Potchefstroom, South Africa; [Moroz, Peter W.; Anderson, Robert B.] Univ Regina, Hill Levene Sch Business, 3737 Wascana Pkwy, Regina, SK V4A 6X3, Canada; [Gordon, Moses] First Nat Univ Canada, Sch Business & Publ Adm, 1 First Nat Way, Regina, SK S4S 7K2, Canada		Anderson, RB (corresponding author), Univ Regina, Hill Levene Sch Business, 3737 Wascana Pkwy, Regina, SK V4A 6X3, Canada.	antonyjongwe@yahoo.com; peter.moroz@uregina.ca; mgordon@firstnationsuniversity.ca; robert.anderson@uregina.ca		Jongwe, Antony Itayi/0000-0002-0488-796X	Social Sciences and Humanities Research Council of CanadaSocial Sciences and Humanities Research Council of Canada (SSHRC)	Funded in part by a grant from the Social Sciences and Humanities Research Council of Canada.		143	3	3	2	7	MDPI	BASEL	ST ALBAN-ANLAGE 66, CH-4052 BASEL, SWITZERLAND		2227-7099		ECONOMIES	Economies	JUN	2020	8	2
J	Silvestri, A; Veltri, S				Silvestri, Antonella; Veltri, Stefania			Ethical strategic alliances for the sustainable recovering of a territory	CORPORATE GOVERNANCE-THE INTERNATIONAL JOURNAL OF BUSINESS IN SOCIETY			English	Article						Sustainable development; Case study; Mafia; Depressed territory; Ethical strategic alliances; South of Italy	RESOURCE-BASED THEORY; SOCIAL ENTREPRENEURSHIP; KNOWLEDGE; FIRM; RESPONSIBILITY; CAPABILITIES; VIEW; ENTERPRISES; ADVANTAGE; NETWORKS	Purpose - The purpose of this paper is to analyze a case study of an ethical strategic alliance operating in a depressed territory belonging to the South of Italy, with the aim to investigate whether an alliance guided by ethic principles could be effective in recovering a territory while pursuing, at the same time, economic aims for the alliance itself and for the whole territory. Design/methodo…	[Silvestri, Antonella; Veltri, Stefania] Univ Studi Calabria, Dept Business Adm & Law, Arcavacata Di Rende, Italy		Silvestri, A (corresponding author), Univ Studi Calabria, Dept Business Adm & Law, Arcavacata Di Rende, Italy.	antonella.silvestri@unical.it	Veltri, Stefania/AAQ-1947-2021	veltri, stefania/0000-0002-0747-7253				99	6	6	1	21	EMERALD GROUP PUBLISHING LTD	BINGLEY	HOWARD HOUSE, WAGON LANE, BINGLEY BD16 1WA, W YORKSHIRE, ENGLAND	1472-0701	1758-6054		CORP GOV-INT J BUS S	Corp. Gov.-Int. J. Bus. Soc.		2017	17	2
J	Mamedio, D; Rocha, C; Szczepanik, D; Kato, H				Mamedio, Diorgenes; Rocha, Clarissa; Szczepanik, Dayanne; Kato, Heitor			Strategic alliances and dynamic capabilities: a systematic review	JOURNAL OF STRATEGY AND MANAGEMENT			English	Review						Systematic review; Dynamic capabilities; Strategic alliances; Competitive advantage; Global alliances	RESOURCE-BASED VIEW; MANAGEMENT CAPABILITY; FIRM RESOURCES; PERFORMANCE; GOVERNANCE; EXPERIENCE; ENTREPRENEURSHIP; DIVERSIFICATION; ANTECEDENTS; INNOVATION	Purpose Organizations need to find ways to survive in unpredictable, dynamic and rapidly changing environments. The development of organizational capabilities, such as relational, is a dynamic process of adaptation, which seeks to adjust to an unstable environment. Within this context, the purpose of this paper is to analyze, through a systematic review (SR), 36 articles, which discuss the influe…	[Mamedio, Diorgenes; Rocha, Clarissa; Szczepanik, Dayanne; Kato, Heitor] Pontificia Univ Catolica Parana, Business Sch, Curitiba, Parana, Brazil		Rocha, C (corresponding author), Pontificia Univ Catolica Parana, Business Sch, Curitiba, Parana, Brazil.	kaclaia@gmail.com	Kato, Heitor T/P-2597-2014; MAMEDIO, DIORGENES FALCAO/E-5513-2018; SZCZEPANIK, Dayanne/ABG-1237-2020	MAMEDIO, DIORGENES FALCAO/0000-0003-3696-0743; Kato, Heitor/0000-0001-5317-5048				58	11	13	14	103	EMERALD GROUP PUBLISHING LTD	BINGLEY	HOWARD HOUSE, WAGON LANE, BINGLEY BD16 1WA, W YORKSHIRE, ENGLAND	1755-425X			J STRATEGY MANAG	J. Strategy Manag.	FEB 18	2019	12	1
J	Babu, MM; Dey, BL; Rahman, M; Roy, SK; Alwi, SFS; Kamal, MM				Babu, Mujahid Mohiuddin; Dey, Bidit L.; Rahman, Mizan; Roy, Sanjit K.; Alwi, Sharifah Faridah Syed; Kamal, Muhammad Mustafa			Value co-creation through social innovation: A study of sustainable strategic alliance in telecommunication and financial services sectors in Bangladesh	INDUSTRIAL MARKETING MANAGEMENT			English	Article						Social innovation; Strategic alliance; Value co-creation; Engagement; Ecosystem	TRANSACTION COST; DOMINANT LOGIC; BOTTOM; ENGAGEMENT; ADOPTION; MARKET; ENTREPRENEURSHIP; RESPONSIBILITY; PERFORMANCE; TECHNOLOGY	The formulation of strategic alliance by commercial, social and government organizations has potential to simultaneously achieve market related success and develop solution to social problems. Social innovation that leads to positive changes in society by providing solutions to social and environmental challenges may also require strategic collaboration by multiple organizations. Despite recent s…	[Babu, Mujahid Mohiuddin; Kamal, Muhammad Mustafa] Coventry Univ, Coventry, W Midlands, England; [Dey, Bidit L.; Alwi, Sharifah Faridah Syed] Brunel Univ London, London, England; [Rahman, Mizan] Lincoln Univ, Lincoln, New Zealand; [Roy, Sanjit K.] Univ Western Australia, Perth, WA, Australia		Babu, MM (corresponding author), Coventry Univ, Coventry, W Midlands, England.	ac4691@coventry.ac.uk		Mohiuddin Babu, Mujahid/0000-0001-6952-0723; Roy, Sanjit/0000-0003-4932-2222				116	21	21	11	41	ELSEVIER SCIENCE INC	NEW YORK	STE 800, 230 PARK AVE, NEW YORK, NY 10169 USA	0019-8501	1873-2062		IND MARKET MANAG	Ind. Mark. Manage.	AUG	2020	89
J	Chandler, JA; Petrenko, OV; Hill, AD; Hayes, N				Chandler, Jeffrey A.; Petrenko, Oleg, V; Hill, Aaron D.; Hayes, Nathan			CEO Machiavellianism and Strategic Alliances in Family Firms	FAMILY BUSINESS REVIEW			English	Article						upper echelons theory; CEO Machiavellianism; strategic alliances; managerial discretion; family firms	CHIEF EXECUTIVE OFFICERS; SAMPLE SELECTION BIAS; DARK TRIAD; RISK-TAKING; SOCIOEMOTIONAL WEALTH; FOUNDER MANAGEMENT; BEHAVIORAL AGENCY; NONFAMILY FIRMS; UPPER ECHELONS; THIN SLICES	In this study, we build on upper echelons theory and insights from psychology to suggest that CEO Machiavellianism is manifested in the alliance behaviors of family firms. Specifically, we argue that more Machiavellian chief executive officers (CEOs) seek out strategic alliances-as doing so provides opportunities to manipulate, control, and exploit others-and that their tendency toward manipulati…	[Chandler, Jeffrey A.] Univ North Texas, G Brint Ryan Coll Business, Dept Management, Denton, TX 76203 USA; [Petrenko, Oleg, V] Univ Arkansas, Sam M Walton Coll Business, Strategy Entrepreneurship Venture & Innovat Dept, Fayetteville, AR 72701 USA; [Hill, Aaron D.] Univ Florida, Warrington Coll Business, Management Dept, Gainesville, FL USA; [Hayes, Nathan] Texas Tech Univ, Rawls Coll Business, L…		Petrenko, OV (corresponding author), Univ Arkansas, Dept Strategy Entrepreneurship & Venture Innovat, Fayetteville, AR 72701 USA.	opetrenk@uark.edu	Petrenko, Oleg/AAR-9460-2021	Petrenko, Oleg/0000-0002-7037-7765				126	5	6	7	33	SAGE PUBLICATIONS INC	THOUSAND OAKS	2455 TELLER RD, THOUSAND OAKS, CA 91320 USA	0894-4865	1741-6248		FAM BUS REV	Fam. Bus. Rev.	MAR	2021	34	1
J	Kishna, M; Niesten, E; Negro, S; Hekkert, MP				Kishna, Maikel; Niesten, Eva; Negro, Simona; Hekkert, Marko P.			The role of alliances in creating legitimacy of sustainable technologies: A study on the field of bio-plastics	JOURNAL OF CLEANER PRODUCTION			English	Article						Alliances; Legitimacy; Sustainable technology; Bio-plastics	INSTITUTIONAL ENTREPRENEURSHIP; STRATEGIC ALLIANCES; INNOVATION SYSTEMS; CHEMICAL-INDUSTRY; FIRMS; PARTNERSHIPS; PERSPECTIVE; NETWORKS; DYNAMICS; ACTORS	In the transition to a more sustainable world, the development of sustainable technologies needs to be accompanied by promoting the legitimacy of the technologies. Consumers that perceive a technology as desirable and appropriate are more likely to adopt it. Organizations can collaborate to enhance the legitimacy of new technologies. While previous research has emphasized the importance of collab…	[Kishna, Maikel] Vrije Univ Amsterdam, Boelelaan 1105, NL-1081 HV Amsterdam, Netherlands; [Niesten, Eva] Univ Manchester, Alliance Manchester Business Sch, Booth St West, Manchester M15 6PB, Lancs, England; [Negro, Simona; Hekkert, Marko P.] Univ Utrecht, Copernicus Inst Sustainable Dev, Heidelberglaan 2, NL-3584 CS Utrecht, Netherlands		Niesten, E (corresponding author), Univ Manchester, Alliance Manchester Business Sch, Booth St West, Manchester M15 6PB, Lancs, England.	m.j.kishna@vu.nl; eva.niesten@manchester.ac.uk; S.O.Negro@uu.nl; M.P.Hekkert@uu.nl	Niesten, Eva/AAA-8849-2022	Niesten, Eva/0000-0002-9497-7263				44	25	26	6	57	ELSEVIER SCI LTD	OXFORD	THE BOULEVARD, LANGFORD LANE, KIDLINGTON, OXFORD OX5 1GB, OXON, ENGLAND	0959-6526	1879-1786		J CLEAN PROD	J. Clean Prod.	JUL 1	2017	155		2
J	Cacciolatti, L; Rosli, A; Ruiz-Alba, JL; Chang, J				Cacciolatti, Luca; Rosli, Ainurul; Ruiz-Alba, Jose L.; Chang, Jane			Strategic alliances and firm performance in startups with a social mission	JOURNAL OF BUSINESS RESEARCH			English	Article						Strategic alliances; Accelerators; Startups; Social innovation; Fundraising; Joint ventures	INNOVATION; GROWTH; IMPACT; BIOTECHNOLOGY; GOVERNANCE; ENTREPRENEURSHIP; ORGANIZATIONS; DETERMINANTS; ORIENTATIONS; ENTERPRISES	Innovation with a social purpose is strictly linked to entrepreneurship and economic development. However, those startups that pursue a social mission often operate in really novel markets and raise some scepticism in the eyes of investors. Startups can improve their business performance by leveraging on equity and non-equity based strategic alliances, so to pursue growth. However, sustainable gr…	[Cacciolatti, Luca; Ruiz-Alba, Jose L.] Univ Westminster, 35 Marylebone Rd, London NW1 5LS, England; [Rosli, Ainurul] Brunel Univ, Kingston Lane, Uxbridge UB8 3PH, Middx, England; [Chang, Jane] Univ Buckingham, 109-117 Middlesex St, London E1 7JF, England		Cacciolatti, L (corresponding author), Univ Westminster, 35 Marylebone Rd, London NW1 5LS, England.	l.cacciolatti@westininster.ac.uk; ainurul.rosli@brunel.ac.uk; j.ruizalbarobledo@westminster.ac.uk; Jane.Chang@buckingham.ac.uk	Cacciolatti, Luca/AAA-1855-2021; Chang, Jane/AAA-1661-2021; Ruiz-Alba, Jose L./H-4293-2013	Cacciolatti, Luca/0000-0002-5887-9017; Ruiz-Alba, Jose L./0000-0003-3700-6505				99	22	22	17	37	ELSEVIER SCIENCE INC	NEW YORK	STE 800, 230 PARK AVE, NEW YORK, NY 10169 USA	0148-2963	1873-7978		J BUS RES	J. Bus. Res.	JAN	2020	106
J	Ferreira, A; Franco, M				Ferreira, Antonio; Franco, Mario			The Mediating Effect of Intellectual Capital in The Relationship Between Strategic Alliances and Organizational Performance in Portuguese Technology-Based SMEs	EUROPEAN MANAGEMENT REVIEW			English	Article						strategic alliances; intellectual capital; organizational performance; industrial technology-based SMEs	INTERNATIONAL JOINT VENTURES; RESOURCE-BASED VIEW; KNOWLEDGE MANAGEMENT; ENTREPRENEURIAL ORIENTATION; FIRM RESOURCES; INNOVATION; DETERMINANTS; COOPERATION; CAPABILITY; BENEFITS	This study aims to analyse the relationship between strategic alliances and organizational performance and determine whether intellectual capital plays a mediating role in that relationship. To do so, a quantitative study was chosen, with data being gathered through questionnaires directed to the management organs of Portuguese industrial technology-based small and medium-sized enterprises, from …	[Ferreira, Antonio; Franco, Mario] Univ Beira Interior, CEFAGE UBI Res Ctr, Covilha, Portugal		Ferreira, A (corresponding author), Univ Beira Interior, Management & Econ Dept, Estr Sineiro, P-6200209 Covilha, Portugal.	aferreir@ubi.pt	Franco, Mário/ABG-1980-2021; Franco, Mário/C-2112-2013	Franco, Mário/0000-0001-7818-0206; Franco, Mário/0000-0001-7818-0206	FCTPortuguese Foundation for Science and TechnologyEuropean Commission; FEDER/COMPETEEuropean Commission [PEst-C/EGE/UI4007/2013]	The authors thank the anonymous reviewers for their very helpful comments that contributed to the development of this paper. The authors gratefully acknowledge financial support from FCT and FEDER/COMPETE through grant PEst-C/EGE/UI4007/2013.		106	15	17	3	45	WILEY PERIODICALS, INC	SAN FRANCISCO	ONE MONTGOMERY ST, SUITE 1200, SAN FRANCISCO, CA 94104 USA	1740-4754	1740-4762		EUR MANAG REV	Eur. Manag. Rev.	FAL	2017	14	3
J	Kurowska-Pysz, J; Castanho, RA; Loures, L				Kurowska-Pysz, Joanna; Castanho, Rui Alexandre; Loures, Luis			Sustainable Planning of Cross-Border Cooperation: A Strategy for Alliances in Border Cities	SUSTAINABILITY			English	Article						cross-border cooperation (CBC); inter-organizational cooperation; alliances; sustainable development; sustainable planning; territorial cohesion	TERRITORIAL COHESION; INNER SCANDINAVIA; SUCCESS	In recent years, cooperation among nations has become a critical issue towards sustainable development of neighbor cities in border areas. In this regard, sustainable common planning approaches and policies are an increasing reality, particularly in European territories. Considering the significant amount of cross-border cooperation (CBC) projects and strategies within Europe, it is crucial to pr…	[Kurowska-Pysz, Joanna] Univ Dabrowa Gornicza, Fac Appl Sci, PL-41300 Dabrowa Gornicza, Poland; [Castanho, Rui Alexandre] Univ Extremadura, Environm Resources Anal Res Grp ARAM, E-06071 Badajoz, Spain; [Castanho, Rui Alexandre] Univ Evora, Sch Sci & Technol, Dept Landscape Environm & Planning, P-7671 Evora, Portugal; [Castanho, Rui Alexandre; Loures, Luis] VALORIZA Res Ctr Endogenous Resource Val…		Kurowska-Pysz, J (corresponding author), Univ Dabrowa Gornicza, Fac Appl Sci, PL-41300 Dabrowa Gornicza, Poland.	jkurowska@wsb.edu.pl; racastanho@uevora.pt; lcloures@ipportalegre.pt	Kurowska-Pysz, Joanna/AAK-8600-2020; Castanho, Rui Alexandre/AAR-5186-2021; Castanho, Rui Alexandre/A-7687-2017	Kurowska-Pysz, Joanna/0000-0002-3967-9263; Loures, Luis/0000-0002-6611-3417; Castanho, Rui Alexandre/0000-0003-1882-4801				79	13	13	3	14	MDPI	BASEL	ST ALBAN-ANLAGE 66, CH-4052 BASEL, SWITZERLAND		2071-1050		SUSTAINABILITY-BASEL	Sustainability	MAY	2018	10	5
J	De Los Rios-Carmenado, I; Ortuno, M; Rivera, M				De Los Rios-Carmenado, Ignacio; Ortuno, Mauricio; Rivera, Maria			Private-Public Partnership as a Tool to Promote Entrepreneurship for Sustainable Development: WWP Torrearte Experience	SUSTAINABILITY			English	Article; Proceedings Paper	Sustainable Asia Conference (SAC)	SEP 20-21, 2015	Lanzhou, PEOPLES R CHINA			competences; entrepreneurship; sustainable rural development; private-public partnership; project management	RURAL-DEVELOPMENT PROJECTS; MANAGEMENT; MODEL; REGION; COMPLEXITY; WORKING; LEADER	There is growing interest in the ability of both private-public partnerships and entrepreneurship to promote sustainable rural development. This research outlines the historical chronology and the importance of the PPP (Private Public Partnership) for rural entrepreneurship; the complexity of PPP management dimensions is also analyzed. In addition, this research is based on an empiric study of a …	[De Los Rios-Carmenado, Ignacio; Rivera, Maria] Univ Politecn Madrid, Planning & Management Sustainable Rural Dev Res G, GESPLAN, Madrid 228040, Spain; [Ortuno, Mauricio] Univ Estatal Guayaquil, Sch Business Adm, Guayaquil 090150, Ecuador		De Los Rios-Carmenado, I (corresponding author), Univ Politecn Madrid, Planning & Management Sustainable Rural Dev Res G, GESPLAN, Madrid 228040, Spain.	ignacio.delosrios@upm.es; mauriciortuno2@gmail.com; maria.riveramendez@gmail.com	Rivera, María/AAF-1530-2020; DE LOS RIOS CARMENADO, IGNACIO/AAR-5700-2020	Rivera, María/0000-0003-0642-0818; DE LOS RIOS CARMENADO, IGNACIO/0000-0003-2015-8983; ORTUNO DELGADO, MAURICIO FEDERICO/0000-0001-6534-1138	Regional Government of the Mountain Areas of Madrid Board (PAMAM); Local Action Group of the Northern Territories of Madrid (GALSINMA) LEADER Programme EU	We wish to express our sincere gratitude to Carlos Rivera, the Mayor of the Torremocha del Jarama and to Angel Cano Sanz of the PPP Torrearte for his valuable comments and suggestions. We also thankfully acknowledge support from the Regional Government of the Mountain Areas of Madrid Board (PAMAM) and from the Local Action Group of the Northern Territories of Madrid (GALSINMA) LEADER Programme EU.		61	24	24	5	41	MDPI	BASEL	ST ALBAN-ANLAGE 66, CH-4052 BASEL, SWITZERLAND	2071-1050			SUSTAINABILITY-BASEL	Sustainability	MAR	2016	8	3
J	Moss, TW; Loor, ACD; Parada, FD				Moss, Todd W.; Loor, A. C. Dahik; Parada, F. Diaz			Partnerships as an enabler of resourcefulness in generating sustainable outcomes	JOURNAL OF BUSINESS VENTURING			English	Article						Social entrepreneurship; Partnerships; Sustainability; Resourcefulness	ORGANIZATIONAL IDENTITY; BRICOLAGE; EFFECTUATION; CAUSATION; APPROPRIATION; ACQUISITION; BUSINESSES; CHALLENGES; MANAGEMENT; NETWORKS	Resourcefulness research has provided many insights into how entrepreneurs do more with less, yet these studies are focused primarily on resourceful behaviors undertaken by singular actors. However, partnerships may also behave resourcefully to positively influence venture growth and sustainable outcomes. Through a qualitative study of 11 small enterprises in business partnerships with a common r…	[Moss, Todd W.; Parada, F. Diaz] Syracuse Univ, Whitman Sch Management, Dept Entrepreneurship & Emerging Enterprises, 721 Univ Ave, Syracuse, NY 13244 USA; [Loor, A. C. Dahik] IPADE Business Sch, Dept Social & Polit Environm, Floresta 20, Azcapotzalco 02080, Ciudad De Mexic, Mexico		Moss, TW (corresponding author), Syracuse Univ, Whitman Sch Management, Dept Entrepreneurship & Emerging Enterprises, 721 Univ Ave, Syracuse, NY 13244 USA.	tmoss@syr.edu			Whitman School of Management at Syracuse University; IPADE Business School	The authors gratefully acknowledge the helpful and insightful comments and feedback from the guest editorial team and anonymous reviewers who saw promise in earlier versions of our manuscript. They also acknowledge with thanks the financial support of the Whitman School of Management at Syracuse University and IPADE Business School.		51	0	0	15	15	ELSEVIER	AMSTERDAM	RADARWEG 29, 1043 NX AMSTERDAM, NETHERLANDS	0883-9026	1873-2003		J BUS VENTURING	J. Bus. Ventur.	JAN	2022	37	1
J	Riandita, A; Brostrom, A; Feldmann, A; Cagliano, R				Riandita, Andra; Brostrom, Anders; Feldmann, Andreas; Cagliano, Raffaella			Legitimation work in sustainable entrepreneurship: Sustainability ventures' journey towards the establishment of major partnerships	INTERNATIONAL SMALL BUSINESS JOURNAL-RESEARCHING ENTREPRENEURSHIP			English	Article; Early Access						legitimation work; sustainable entrepreneurship; partnerships; dual logics	ORGANIZATIONAL LEGITIMACY; MANAGEMENT; SURVIVAL; IDENTITY; ORIENTATION; ALLIANCES; STRANGERS; FRIENDS; LOGICS; GREEN	Sustainable entrepreneurship, that is, venturing with the aim of contributing to a shift of practices towards environmental and social sustainability, is an increasingly prominent phenomenon. This article investigates how sustainability ventures orient between dual - commercial and environmental - logics when conducting the legitimation work necessary to secure their first major partnership with …	[Riandita, Andra] Univ Stavanger, UiS Business Sch, N-4036 Stavanger, Norway; [Brostrom, Anders; Feldmann, Andreas] KTH Royal Inst Technol, Dept Ind Econ & Management, Stockholm, Sweden; [Cagliano, Raffaella] Politecn Milan, Sch Management, Milan, Italy		Riandita, A (corresponding author), Univ Stavanger, UiS Business Sch, N-4036 Stavanger, Norway.	andra.riandita@uis.no		Riandita, Andra/0000-0003-4988-5287	European Commission, Erasmus Mundus Action 1European CommissionEuropean Commission Joint Research Centre; Observatory of Food Sustainability	This article was produced as part of the Erasmus Mundus Joint Doctorate Programme on European Doctorate in Industrial Management (EDIM) funded by the European Commission, Erasmus Mundus Action 1. We would also thank the Observatory of Food Sustainability for the support on empirical study.		76	0	0	8	8	SAGE PUBLICATIONS LTD	LONDON	1 OLIVERS YARD, 55 CITY ROAD, LONDON EC1Y 1SP, ENGLAND	0266-2426	1741-2870		INT SMALL BUS J	Int. Small Bus. J.-Res. Entrep.
J	Tehseen, S; Haider, SA				Tehseen, Shehnaz; Haider, Syed Arslan			Impact of Universities' Partnerships on Students' Sustainable Entrepreneurship Intentions: A Comparative Study	SUSTAINABILITY			English	Article						universities' partnerships; entrepreneurial attitude; perceived desirability; perceived feasibility; entrepreneurial passion; sustainable entrepreneurship intentions	MEDIATING ROLE; PASSION; ORIENTATION; MOTIVATIONS; EDUCATION; ATTITUDE; VALUES	This study investigated the impact of entrepreneurial attitude, perceived desirability, and perceived feasibility on sustainable entrepreneurship intentions under the moderating impact of entrepreneurial passion among undergraduate students of Malaysia. It was a quantitative study that compared two groups of students, i.e., Group A, comprised of students who have studied entrepreneurship modules …	[Tehseen, Shehnaz; Haider, Syed Arslan] Sunway Univ, Sunway Univ Business Sch SUBS, Dept Management, 5 Jalan Univ, Bandar Sunway 47500, Selangor Darul, Malaysia		Tehseen, S (corresponding author), Sunway Univ, Sunway Univ Business Sch SUBS, Dept Management, 5 Jalan Univ, Bandar Sunway 47500, Selangor Darul, Malaysia.	shehnazt@sunway.edu.my; syed.h11@imail.sunway.edu.my	Tehseen, Shehnaz/AAC-7494-2021; Haider, Syed Arslan/AAE-9960-2021	Tehseen, Shehnaz/0000-0002-4039-0256; Haider, Syed Arslan/0000-0001-6065-5613	Sunway University [GRTIN-RRO-83-2020, GRTIN-IRG-65-2021]	This research was funded under the Research Funds; Project Codes #GRTIN-RRO-83-2020 and #GRTIN-IRG-65-2021 sponsored by Sunway University.		76	3	4	7	16	MDPI	BASEL	ST ALBAN-ANLAGE 66, CH-4052 BASEL, SWITZERLAND		2071-1050		SUSTAINABILITY-BASEL	Sustainability	MAY	2021	13	9
J	Oliveira, VM; Elf, P; Correia, SEN; Gomez, CRP				Oliveira, Veronica M.; Elf, P.; Correia, S. E. N.; Gomez, C. R. P.			The role and potential of tripartite partnerships to promote strong sustainable consumption in the context of Brazil: an evaluation of possibilities and risks	LOCAL ENVIRONMENT			English	Article						Sustainable consumption; Tripartite partnerships; Cooperation; Brazil	ENTREPRENEURIAL ECOSYSTEMS; INNOVATION SYSTEMS; GOVERNANCE; BUSINESS; PERSPECTIVE; OUTCOMES; ECONOMY; SECTOR; POLICY; HELIX	The growing concern about persisting environmental problems caused by overconsumption in the context of Brazil must be understood as an issue of democratic character. However, there is a gap in research examining models that can drive change of sustainable-related issues such as sustainable consumption. Critically evaluating existing literature, we discuss the potential of tripartite partnerships…	[Oliveira, Veronica M.; Correia, S. E. N.] Fed Univ Campina Grande UFCG, Acad Unit Adm & Accounting, Campina Grande, Paraiba, Brazil; [Elf, P.] Middlesex Univ, Ctr Enterprise & Econ Dev Res CEEDR, London, England; [Elf, P.] Univ Surrey, Ctr Understanding Sustainable Prosper CUSP, Guildford, Surrey, England; [Gomez, C. R. P.] Fed Univ Pernambuco UFPE, Dept Adm Sci CCSA, Recife, PE, Brazil		Elf, P (corresponding author), Middlesex Univ, Ctr Enterprise & Econ Dev Res CEEDR, London, England.; Elf, P (corresponding author), Univ Surrey, Ctr Understanding Sustainable Prosper CUSP, Guildford, Surrey, England.	p.elf@mdx.ac.uk		Elf, Patrick/0000-0001-7420-4434; Correia, Suzanne/0000-0003-3613-234X; Gomez, Carla Regina Pasa/0000-0001-6182-989X				96	0	0	1	1	ROUTLEDGE JOURNALS, TAYLOR & FRANCIS LTD	ABINGDON	2-4 PARK SQUARE, MILTON PARK, ABINGDON OX14 4RN, OXON, ENGLAND	1354-9839	1469-6711		LOCAL ENVIRON	Local Environ.	JAN 2	2022	27	1
J	Ma, YY; Sia, CL; Li, Y; Zheng, SY				Ma, Yong Yuan; Sia, Choon Ling; Li, Yao; Zheng, Songyue			Sources of resources, alliance green management, and alliance performance in an emerging economy	JOURNAL OF CLEANER PRODUCTION			English	Article						Alliance green management; Internal accumulated resources; External resources acquisition; Entrepreneurial orientation; Alliance performance	CORPORATE SOCIAL-RESPONSIBILITY; STRATEGIC ALLIANCE; ENTREPRENEURIAL ORIENTATION; COMPETITIVE ADVANTAGE; FIRM PERFORMANCE; JOINT VENTURES; VIEW; INNOVATION; CAPABILITY; SUCCESS	The question of how to improve green management (GM) is very important for the sustainable development of the world. While this topic has been extensively investigated at the single firm level in the developed countries, it was insufficiently examined in the context of interfirm alliances, especially in developing countries like China. The current study examines how different sources of resources…	[Ma, Yong Yuan; Zheng, Songyue] Xi An Jiao Tong Univ, 28 Xianning West Rd, Xian, Shaanxi, Peoples R China; [Ma, Yong Yuan; Sia, Choon Ling] City Univ Hong Kong, Tat Chee Ave 83, Kowloon, Hong Kong, Peoples R China; [Li, Yao] Tianjin Univ Technol, 391,Binshui West St, Tianjin, Peoples R China		Li, Y (corresponding author), Tianjin Univ Technol, Dept Business Adm, Sch Management, 391,Binshui West St, Tianjin 300384, Peoples R China.	yongyma2-c@my.cityu.edu.hk; iscl@cityu.edu.hk; goodluckly75@163.com; ay03@sina.com	Sia, Choon Ling/AAH-5381-2020		Program for Philosophy and Social Science Research Project of Tianjin [TJGL15-036]; National Natural Science FundNational Natural Science Foundation of China (NSFC) [71602145]; Ministry of Education of Humanities and Social Science Project [16YJC630059]	We acknowledge the financial support from the Program for Philosophy and Social Science Research Project of Tianjin (TJGL15-036), National Natural Science Fund (71602145), and The Ministry of Education of Humanities and Social Science Project (16YJC630059).		94	14	15	4	67	ELSEVIER SCI LTD	OXFORD	THE BOULEVARD, LANGFORD LANE, KIDLINGTON, OXFORD OX5 1GB, OXON, ENGLAND	0959-6526	1879-1786		J CLEAN PROD	J. Clean Prod.	DEC 15	2016	139
J	Meyskens, M; Carsrud, AL				Meyskens, Moriah; Carsrud, Alan L.			Nascent green-technology ventures: a study assessing the role of partnership diversity in firm success	SMALL BUSINESS ECONOMICS			English	Article						Green-tech; Partnerships; Strategic alliances; Success; Performance; Nascent ventures; Social ventures	BUSINESS PLAN COMPETITION; RESOURCE-BASED THEORY; STRATEGIC ALLIANCES; SUSTAINABLE ENTREPRENEURSHIP; SOCIAL ENTREPRENEURSHIP; PERFORMANCE; MANAGEMENT; INNOVATION; ORGANIZATIONS; ADVANTAGE	Given the increasing deterioration of the environment, understanding the strategies of nascent green-technology ventures developing clean technology to address environmental concerns is important. This study is one of the first to empirically examine the role of partnership diversity in nascent green-technology ventures in a quantitative empirical study by systematically applying a resource-based…	[Meyskens, Moriah] Univ San Diego, Dept Management, Sch Business, San Diego, CA 92110 USA; [Carsrud, Alan L.] Ryerson Univ, Ted Rogers Sch Management, Toronto, ON M5B 2K3, Canada; [Carsrud, Alan L.] Abo Akad Univ, Turku, Finland		Meyskens, M (corresponding author), Univ San Diego, Dept Management, Sch Business, Coronado 112,5998 Alcala Pk, San Diego, CA 92110 USA.	mmeyskens@sandiego.edu; alan.carsrud@ryerson.ca						119	49	51	0	109	SPRINGER	DORDRECHT	VAN GODEWIJCKSTRAAT 30, 3311 GZ DORDRECHT, NETHERLANDS	0921-898X	1573-0913		SMALL BUS ECON	Small Bus. Econ. Group	APR	2013	40	3
J	Huang, J; Wang, HQ; Wu, JL; Yang, ZJ; Hu, XB; Bao, MM				Huang, Jing; Wang, Hongqi; Wu, Jianlong; Yang, Zhongji; Hu, Xiaobo; Bao, Mengmeng			Exploring the Key Driving Forces of the Sustainable Intergenerational Evolution of the Industrial Alliance Innovation Ecosystem: Evidence from a Case Study of China's TDIA	SUSTAINABILITY			English	Article						intergenerational evolution; innovation ecosystem; key driving force; industrial alliance; sustainability; case study	CORPORATE SUSTAINABILITY; TECHNOLOGICAL-CHANGE; VALUE CREATION; POLICY MIX; GOVERNMENT; NETWORK; KNOWLEDGE; FIRMS; ENTREPRENEURSHIP; ARCHITECTURE	Why does an industrial alliance upgrade sometimes quickly and sometimes very slowly? The answer to this question can scientifically reveal the key driving forces of the sustainable intergenerational evolution of industrial alliance innovation ecosystems. From the perspective of structural evolution, we analyzed and compared the key driving forces using a longitudinal case study from the 2G to 3G,…	[Huang, Jing; Wang, Hongqi; Wu, Jianlong; Yang, Zhongji; Bao, Mengmeng] Harbin Univ Sci & Technol, Sch Econ & Management, Harbin 150080, Peoples R China; [Huang, Jing] Northeast Agr Univ, Sch Elect & Informat, Harbin 150030, Peoples R China; [Hu, Xiaobo] Clemson Univ, Dept Polit Sci, Clemson, SC 29634 USA		Wu, JL (corresponding author), Harbin Univ Sci & Technol, Sch Econ & Management, Harbin 150080, Peoples R China.	hj1981@aliyun.com; wanghongqi@hrbust.edu.cn; jlwu@hrbust.edu.cn; yangzhongji0047@hrbust.edu.cn; xhu@clemson.edu; baomm@stu.hrbust.edu.cn			National Natural Science Foundation of ChinaNational Natural Science Foundation of China (NSFC) [71503061, 71473062]; Philosophy and Social Sciences Research Planning Project of Heilongjiang Province [19JYB024]; Talents Plan of Harbin University of Science and Technology: Outstanding Youth Project [LGYC2018JQ009]	This research was supported by the National Natural Science Foundation of China (No. 71503061, No. 71473062), the Philosophy and Social Sciences Research Planning Project of Heilongjiang Province (19JYB024), and the Talents Plan of Harbin University of Science and Technology: Outstanding Youth Project (LGYC2018JQ009).		81	2	2	10	38	MDPI	BASEL	ST ALBAN-ANLAGE 66, CH-4052 BASEL, SWITZERLAND		2071-1050		SUSTAINABILITY-BASEL	Sustainability	FEB 2	2020	12	4
J	Mutumba, A; Ngoma, M; Munene, JC; Ntayi, JM				Mutumba, Abbey; Ngoma, Mohammad; Munene, John C.; Ntayi, Joseph Mpeera			The entrepreneurial ecosystem quality for sustainable franchising Mediating effects of public-private-partnership (PPP) support in Uganda	WORLD JOURNAL OF ENTREPRENEURSHIP MANAGEMENT AND SUSTAINABLE DEVELOPMENT			English	Article						Sustainability; Sustainable development; Business; Entrepreneurship; Strategy		Purpose The purpose of this paper is to establish the mediation effects of public-private-partnership (PPP) on the association between complementary entrepreneurial networking and the entrepreneurial ecosystem quality for sustainable franchising. Design/methodology/approach A structured questionnaire was used to collect this study's qualitative data from a study population of sub-franchisor organ…	[Mutumba, Abbey] Makerere Univ, Dept Leisure & Hospitality, Kampala, Uganda; [Ngoma, Mohammad] Makerere Univ, Dept Grad Studies & Res, Kampala, Uganda; [Munene, John C.] Makerere Univ, FGSR, Kampala, Uganda; [Ntayi, Joseph Mpeera] Makerere Univ, Dept Management Sci, Kampala, Uganda		Mutumba, A (corresponding author), Makerere Univ, Dept Leisure & Hospitality, Kampala, Uganda.	amutumba@mubs.ac.ug						52	0	0	1	19	EMERALD GROUP PUBLISHING LTD	BINGLEY	HOWARD HOUSE, WAGON LANE, BINGLEY BD16 1WA, W YORKSHIRE, ENGLAND	2042-5961	2042-597X		WORLD J ENTREP MANAG	World J. Entrep. Manag. Sustain. Dev.	FEB 10	2020	16	1
J	Tien, NH; Minh, HTT; Duc, LM; Mai, NP; Thuc, TD				Hoang Tien, Nguyen; Minh, Ho Thien Thong; Minh Duc, Le Doan; Mai, Nguyen Phuong; Thuc, Tran Duy			Social entrepreneurship and corporate sustainable development. Evidence from Vietnam	COGENT BUSINESS & MANAGEMENT			English	Article						sustainable entrepreneurship; social entrepreneurship; social enterprise; sustainable development; Vietnam	RESPONSIBILITY	This article investigates the concepts and issues of social enterprise, social entrepreneurship, their sustainability and strategic dimension. Regarding the current two contradictory forms of entrepreneurship (commercial and social entrepreneurship) in terms of their nature, motivation, purpose and orientation toward sustainable development, this research shows that both of them could to stay in …	[Hoang Tien, Nguyen; Minh, Ho Thien Thong] Saigon Int Univ, Ho Chi Minh City, Vietnam; [Minh Duc, Le Doan] Thu Dau Mot Univ, Thu Dau Mot, Binh Duong Prov, Vietnam; [Mai, Nguyen Phuong] Vietnam Natl Univ, Int Sch, Hanoi, Vietnam; [Thuc, Tran Duy] Dong Du Investment & Consulting Co, Ho Chi Minh City, Vietnam		Tien, NH (corresponding author), Saigon Int Univ, Ho Chi Minh City, Vietnam.	vietnameu@gmail.com	Le Doan Minh, Duc/ABG-3387-2021	Le Doan Minh, Duc/0000-0002-1539-1599; Nguyen, Phuong Mai/0000-0002-2704-9707				73	2	2	7	13	TAYLOR & FRANCIS AS	OSLO	KARL JOHANS GATE 5, NO-0154 OSLO, NORWAY	2331-1975			COGENT BUS MANAG	Cogent Bus. Manag.	JAN 1	2020	7	1
J	Burbridge, M; Morrison, GM				Burbridge, Mike; Morrison, Gregory M.			A Systematic Literature Review of Partnership Development at the University-Industry-Government Nexus	SUSTAINABILITY			English	Article						triple helix; innovation; partnership development; sustainable development	URBAN LIVING LABS; SCIENCE PARKS; SUSTAINABLE DEVELOPMENT; CAMPUS DEVELOPMENT; INNOVATION POLICY; NETWORK STRUCTURE; TRIPLE-HELIX; MODE 3; KNOWLEDGE; TECHNOLOGY	The increasingly entrepreneurial intent of universities implies the commercialization of knowledge and innovation through the triple helix of interactions between universities, industry and government. However, there remains a lack of clarity concerning best practice partnerships for innovation. This systematic literature review (SLR) provides insights onto the development of partnerships at the …	[Burbridge, Mike; Morrison, Gregory M.] Curtin Univ, Sustainabil Policy Inst, Sch Design & Built Environm, Perth, WA 6102, Australia		Burbridge, M (corresponding author), Curtin Univ, Sustainabil Policy Inst, Sch Design & Built Environm, Perth, WA 6102, Australia.	mike.burbridge@postgrad.curtin.edu.au; greg.morrison@curtin.edu.au		Morrison, Gregory/0000-0002-2101-6525	CRC - Cooperative Research Centers program, an Australian Government initiative [NP 2001]	This research is funded by the CRC (Project number NP 2001 for Low Carbon Living Ltd. supported by the Cooperative Research Centers program, an Australian Government initiative).		149	0	0	11	11	MDPI	BASEL	ST ALBAN-ANLAGE 66, CH-4052 BASEL, SWITZERLAND		2071-1050		SUSTAINABILITY-BASEL	Sustainability	DEC	2021	13	24
J	Zhang, L; Chen, FW; Xia, SM; Cao, DM; Ye, Z; Shen, CR; Maas, G; Li, YM				Zhang, Lu; Chen, Feng-Wen; Xia, Sen-Mao; Cao, Dong-Mei; Ye, Zhen; Shen, Cheng-Ran; Maas, Gideon; Li, Yi-Meng			Value co-creation and appropriation of platform-based alliances in cooperative advertising	INDUSTRIAL MARKETING MANAGEMENT			English	Article						Platform-based Alliance; Coopetition; Value co-creation; Value appropriation; Cooperative advertising; Power asymmetry	INTERFIRM RELATIONSHIPS; OPEN INNOVATION; SUPPLY CHAIN; COMPETITION; BRAND; COORDINATION; COOPETITION; DESTRUCTION; TENSIONS; MODELS	Digital platforms help develop the open value co-creation strategic alliances, reshape traditional B2B relationships, and promote inclusive social innovation. This research explores the nature of coopetition between the digital platform and its participants. The focus is on how the platform-based alliance balances the contradiction between value creation and appropriation. The support evidence de…	[Zhang, Lu; Chen, Feng-Wen] Chongqing Univ, Sch Econ & Business Adm, Chongqing 400030, Peoples R China; [Xia, Sen-Mao; Maas, Gideon] Coventry Univ, Int Ctr Transformat Entrepreneurship, Priory St, Coventry CV1 5FB, W Midlands, England; [Cao, Dong-Mei] Coventry Univ, Sch Strategy & Leadership, Priory St, Coventry CV1 5FB, W Midlands, England; [Ye, Zhen] UCL, Bartlett Sch Sustainable Construct, 1-1…		Chen, FW (corresponding author), Chongqing Univ, Sch Econ & Business Adm, Chongqing 400030, Peoples R China.; Xia, SM (corresponding author), Coventry Univ, Int Ctr Transformat Entrepreneurship, Priory St, Coventry CV1 5FB, W Midlands, England.; Xia, SM (corresponding author), Covenry Univ, Ctr Business Soc, Priory St, Coventry CV1 5FB, W Midlands, England.	zhanglu20100160@yeah.net; chenfengwen@cqu.edu.cn; Senmao.Xia@coventry.ac.uk; ab4421@coventry.ac.uk; p.ye@ucl.ac.uk; cqshenchr@163.com; aa4122@coventry.ac.uk; ymli5@gzu.edu.cn	Ye PhD, Zhen (Peter)/AAX-3629-2021; Xia, Senmao/AFO-7234-2022; Cao, Dongmei/F-9099-2016; Maas, Gideon/D-7725-2015	Ye PhD, Zhen (Peter)/0000-0003-0362-6837; Xia, Senmao/0000-0003-2637-6201; Cao, Dongmei/0000-0002-2614-3726; Maas, Gideon/0000-0002-2489-469X; Li, Yimeng/0000-0003-2022-9518	National Natural Science Foundation of ChinaNational Natural Science Foundation of China (NSFC) [71772019]; Fundamental Research Funds for the Central UniversitiesFundamental Research Funds for the Central Universities [2020CDJSK02XK16]; Graduate Research and Innovation Foundation of Chongqing, China [CYB20051]	This research was supported by the National Natural Science Foundation of China (Grant NO. 71772019) , the Fundamental Research Funds for the Central Universities (Grant NO. 2020CDJSK02XK16) and the Graduate Research and Innovation Foundation of Chongqing, China (Grant NO. CYB20051) .		56	2	2	52	79	ELSEVIER SCIENCE INC	NEW YORK	STE 800, 230 PARK AVE, NEW YORK, NY 10169 USA	0019-8501	1873-2062		IND MARKET MANAG	Ind. Mark. Manage.	JUL	2021	96
J	Qu, M; McCormick, AD; Funck, C				Qu, Meng; McCormick, A. D.; Funck, Carolin			Community resourcefulness and partnerships in rural tourism	JOURNAL OF SUSTAINABLE TOURISM			English	Article; Early Access						Rural Tourism; Community Resourcefulness; Multi-stakeholder Partnerships; Social Enterprise; Sustainable Islands; Art Festival	REGIONAL-DEVELOPMENT; IN-MIGRATION; ENTREPRENEURSHIP; BUSINESS; CONSTRUCTION; FESTIVALS; POLICY	Small enterprises play a vital role in the drive toward sustainable tourism and in the sector more broadly, and their importance is accentuated in rural contexts. Beyond entrepreneurial spirit, what are the critical success factors that allow them to flourish? This study links tourism entrepreneurship, rural development and multi-stakeholder partnerships to situate community resourcefulness as a …	[Qu, Meng] Hiroshima Univ, TAOYAKA Program Cultural Creat Course, Grad Sch Integrated Arts & Sci, 1-3-2 Kagamiyama, Hiroshima, Hiroshima 7398511, Japan; [McCormick, A. D.] Art Isl Ctr, Naoshima, Kagawa, Japan; [McCormick, A. D.] Hiroshima Univ, Grad Sch Integrated Arts & Sci, Hiroshima, Japan; [Funck, Carolin] Hiroshima Univ, Grad Sch Integrated Arts & Sci, Hiroshima, Japan		Qu, M (corresponding author), Hiroshima Univ, TAOYAKA Program Cultural Creat Course, Grad Sch Integrated Arts & Sci, 1-3-2 Kagamiyama, Hiroshima, Hiroshima 7398511, Japan.	kinghoodqu@gmail.com	Funck, Carolin/D-2956-2015	Qu, Meng/0000-0003-1938-8802; McCormick, A. D./0000-0001-7874-6468	Hiroshima University TAOYAKA Program for creating a flexible, enduring, peaceful society - Program for Leading Graduate Schools at the Japanese Ministry of Education, Culture, Sports, Science and Technology (MEXT); MEXTMinistry of Education, Culture, Sports, Science and Technology, Japan (MEXT)	Meng Qu was supported by the Hiroshima University TAOYAKA Program for creating a flexible, enduring, peaceful society, which is funded by the Program for Leading Graduate Schools at the Japanese Ministry of Education, Culture, Sports, Science and Technology (MEXT). A. D. McCormick was supported by a research scholarship from MEXT. Special thanks to Eri Motohashi for her invaluable support in the …		69	7	7	17	43	ROUTLEDGE JOURNALS, TAYLOR & FRANCIS LTD	ABINGDON	2-4 PARK SQUARE, MILTON PARK, ABINGDON OX14 4RN, OXON, ENGLAND	0966-9582	1747-7646		J SUSTAIN TOUR	J. Sustain. Tour.
J	Zahoor, N; Lew, YK				Zahoor, Nadia; Lew, Yong Kyu			Sustaining superior international performance: Strategic orientations and dynamic capability of environmentally concerned small- and medium-sized enterprises	BUSINESS STRATEGY AND THE ENVIRONMENT			English	Article						alliance orientation; dynamic capability; entrepreneurial orientation; environmentally concerned SMEs; international performance; sustainability	RESOURCE-BASED VIEW; ENTREPRENEURIAL ORIENTATION; MEDIATING ROLE; MARKET ORIENTATION; FIRM PERFORMANCE; ORGANIZATIONAL PERFORMANCE; SME INTERNATIONALIZATION; COMPETITIVE ADVANTAGE; NETWORKING CAPABILITY; ALLIANCE CAPABILITIES	This study examines the influence of strategic orientations and dynamic capability on the sustainable international performance of small- and medium-sized enterprises (SMEs). Building on the dynamic capability perspective, we propose that the interaction between entrepreneurial orientation (EO) and alliance orientation (AO) facilitates dynamic capability and, in turn, the sustainable internationa…	[Zahoor, Nadia] Univ Strathclyde, Hunter Ctr Entrepreneurship, Glasgow, Lanark, Scotland; [Lew, Yong Kyu] Hankuk Univ Foreign Studies, HUFS Business Sch, Seoul, South Korea		Lew, YK (corresponding author), Hankuk Univ Foreign Studies, HUFS Business Sch, Int Business, Seoul 02450, South Korea.	yklew@hufs.ac.kr	Lew, Yong Kyu/X-1835-2018	Lew, Yong Kyu/0000-0002-3496-7581	University of Strathclyde; Hankuk University of Foreign Studies Research fund	This research was supported by the University of Strathclyde and the Hankuk University of Foreign Studies Research fund.		151	2	2	15	15	WILEY	HOBOKEN	111 RIVER ST, HOBOKEN 07030-5774, NJ USA	0964-4733	1099-0836		BUS STRATEG ENVIRON	Bus. Strateg. Environ.	MAR	2022	31	3
J	Anderson, BB; Ratiu, C				Anderson, Beverlee B.; Ratiu, Catalin			Stakeholder considerations in public-private partnerships	WORLD JOURNAL OF ENTREPRENEURSHIP MANAGEMENT AND SUSTAINABLE DEVELOPMENT			English	Article						Business; Sustainable development goals; Public-private partnerships; Consumer priorities; Employee goals; Investor desires	SUSTAINABILITY; MANAGEMENT	Purpose The purpose of this paper is to explore how an understanding of the alignment of goals of customers, employees and investors can aid in the partner selection process. The paper explains the opportunities and challenges offered by a keen examination of a restrained stakeholder view of the firm. It also explains the relational challenges of partner selection together with the interactive ef…	[Anderson, Beverlee B.; Ratiu, Catalin] Calif State Univ San Marcos, San Marcos, CA 92096 USA		Anderson, BB (corresponding author), Calif State Univ San Marcos, San Marcos, CA 92096 USA.	banderso@csusm.edu						31	3	3	3	23	EMERALD GROUP PUBLISHING LTD	BINGLEY	HOWARD HOUSE, WAGON LANE, BINGLEY BD16 1WA, W YORKSHIRE, ENGLAND	2042-5961	2042-597X		WORLD J ENTREP MANAG	World J. Entrep. Manag. Sustain. Dev.	OCT 22	2019	15	3
J	Lysytsia, N; Martynenko, M; Bielikova, N; Gron, O; Us, M				Lysytsia, Nadiia; Martynenko, Maryna; Bielikova, Nadiia; Gron, Oleksandra; Us, Maryna			DIRECTIONS OF SOCIAL PARTNERSHIP OF EMPLOYERS AND UNIVERSITIES IN THE SPHERE OF ECONOMIC EDUCATION IN UKRAINE	ENTREPRENEURSHIP AND SUSTAINABILITY ISSUES			English	Article						directions of social partnership; economic education; employers; graduates of economics universities; sustainable development	CLUSTERS	The article is devoted to the analysis of the possible directions of social partnership of employers and economics universities. In order to generalize the experience of partnership in the field of vocational education, the choice of partnership approaches and the assessment of the possible benefits from partnership, there was conducted a study of employers in Ukraine. The results of the study al…	[Lysytsia, Nadiia; Bielikova, Nadiia; Gron, Oleksandra; Us, Maryna] Simon Kuznets Kharkiv Natl Univ Econ, Dept Econ & Mkt, 9-A Nauky Ave, UA-61166 Kharkov, Ukraine; [Martynenko, Maryna] Simon Kuznets Kharkiv Natl Univ Econ, Dept Management Logist & Econ, 9-A Nauky Ave, UA-61166 Kharkov, Ukraine		Lysytsia, N (corresponding author), Simon Kuznets Kharkiv Natl Univ Econ, Dept Econ & Mkt, 9-A Nauky Ave, UA-61166 Kharkov, Ukraine.	nmva0908@gmail.com; mrnmartynenko@gmail.com; nadezdabelikova@gmail.com; gronsense@gmail.com; marinaus_@ukr.net		Us, Maryna/0000-0002-4849-0331; Glubokova, Nadezda/0000-0003-3365-1881				33	5	5	0	2	ENTERPRENEURSHIP & SUSTAINABILITY CENTER	VILNUS	M K CIURLIONIO STR 86A, VILNUS, 03100, LITHUANIA	2345-0282			ENTREP SUSTAIN ISS	Entrep. Sustain. Iss.	SEP	2019	7	1
J	Ferrer-Roca, N; Guia, J; Blasco, D				Ferrer-Roca, Natalia; Guia, Jaume; Blasco, Dani			Partnerships and the SDGs in a cross-border destination: the case of the Cerdanya Valley	JOURNAL OF SUSTAINABLE TOURISM			English	Article; Early Access						Cross-border destinations; tourism partnerships; sustainable tourism; SDGs	REGIONAL-DEVELOPMENT; TOURISM; GOVERNANCE; COOPERATION; INNOVATION; CLUSTERS	This paper seeks to identify the potential that cross-border tourism partnerships may have for destination integration and how it may contribute to advancing SDG goals in these regions. It takes the cross-border Cerdanya Valley as a case study. Tourism development in this region initially evolved without much regard for SDGs, nor for cross-border destination integration. This started to change wi…	[Ferrer-Roca, Natalia; Guia, Jaume; Blasco, Dani] Univ Girona, Fac Tourism, Dept Business Adm, Girona, Catalonia, Spain; [Guia, Jaume] Univ Johannesburg, Coll Business & Econ, Sch Tourism & Hospitality, Johannesburg, South Africa		Ferrer-Roca, N (corresponding author), Univ Girona, Girona, Spain.	natalia.ferrer@udg.edu	Ferrer-Roca, Natàlia/F-3730-2019	Ferrer-Roca, Natàlia/0000-0002-4054-362X				75	5	5	7	9	ROUTLEDGE JOURNALS, TAYLOR & FRANCIS LTD	ABINGDON	2-4 PARK SQUARE, MILTON PARK, ABINGDON OX14 4RN, OXON, ENGLAND	0966-9582	1747-7646		J SUSTAIN TOUR	J. Sustain. Tour.
J	Sarif, SM				Sarif, Suhaimi Mhd.			STRATEGIC TA'AWUN AND FASTABIQUL KHAIRAT PARTNERSHIPS FOR SUSTAINABLE COMPETITIVE ADVANTAGE AMONG SMALL AND MEDIUM ENTERPRISES IN THE MUSLIM WORLD	ASIAN ACADEMY OF MANAGEMENT JOURNAL			English	Article						ta'awun; fastabiqul khairat; sustainable competitive advantage; small and medium enterprises (SMEs); Muslim world	MARKET ORIENTATION; SOCIAL SUPPORT; CAPABILITIES; PERFORMANCE; RECIPROCITY; EXCHANGE; NORM	Strategic ta'awun (cooperation) and fastabiqul khairat (competing for goodness) are two partnership concepts from Islamic perspectives to enable for sustainable competitive advantage with spiritual synergy. The spiritual synergy rooted in the reciprocal norms, motivation, and determination of the operators in making successful entrepreneurial ventures not only for profitability, but for humanity …	[Sarif, Suhaimi Mhd.] Int Islamic Univ Malaysia, Kulliyyah Econ & Management Sci, Jalan Gombak, Kuala Lumpur 53100, Malaysia		Sarif, SM (corresponding author), Int Islamic Univ Malaysia, Kulliyyah Econ & Management Sci, Jalan Gombak, Kuala Lumpur 53100, Malaysia.	suhaimims@iium.edu.my			Ministry of Education Malaysia through the Fundamental Research Grant Scheme [FGRS 13017-0258]	The author would like to acknowledge the research funding from the Ministry of Education Malaysia through the Fundamental Research Grant Scheme (FGRS 13017-0258), research management support from International Islamic University Malaysia, and all parties involved in this research.		39	0	0	0	1	PENERBIT UNIV SAINS MALAYSIA	PULAU PINANG	PENERBIT UNIVERSITI SAINS MALAYSIA, PULAU PINANG, PINANG 11800, MALAYSIA	1394-2603	1985-8280		ASIAN ACAD MANAG J	Asian Acad. Manag. J.		2019	24			1
J	Ahmadsimab, A; Chowdhury, I				Ahmadsimab, Alireza; Chowdhury, Imran			Managing Tensions and Divergent Institutional Logics in Firm-NPO Partnerships	JOURNAL OF BUSINESS ETHICS			English	Article						Firm&#8211; NPO partnership; Corporate social responsibility; Institutional logics		This paper investigates the process through which firms and non-profit organizations (NPOs) reconcile divergent worldviews in the development of firm-NPO partnerships. Drawing on data from two long-lived firm-NPO partnerships, this study suggests that the dynamics of reconciliation in situations of institutional complexity can be better understood by examining how firms and NPOs manage the interp…	[Ahmadsimab, Alireza] HEC Montreal, Management Dept, Montreal, PQ, Canada; [Chowdhury, Imran] Wheaton Coll, Social Entrepreneurship, 26 E Main St, Norton, MA USA		Ahmadsimab, A (corresponding author), HEC Montreal, Management Dept, Montreal, PQ, Canada.	alireza.ahmadsimab@hec.ca; ichowdhury@pace.edu						69	8	8	7	11	SPRINGER	DORDRECHT	VAN GODEWIJCKSTRAAT 30, 3311 GZ DORDRECHT, NETHERLANDS	0167-4544	1573-0697		J BUS ETHICS	J. Bus. Ethics	JAN	2021	168	3
J	Gasbarro, F; Rizzi, F; Frey, M				Gasbarro, Federica; Rizzi, Francesco; Frey, Marco			Sustainable institutional entrepreneurship in practice: Insights from SMEs in the clean energy sector in Tuscany (Italy)	INTERNATIONAL JOURNAL OF ENTREPRENEURIAL BEHAVIOUR & RESEARCH			English	Article						Business model; Sustainable development; Renewable energy; Sustainable entrepreneurship; Institutional entrepreneurship; Sustainable innovation	INNOVATION; CHALLENGES	Purpose The purpose of this paper is to illustrate how sustainable entrepreneurs (SEs) address the regulative, normative and cultural-cognitive institutional pillars when operating in conservative contexts. It aims to study in depth the use of sustainable innovation (SI) as a means of increasing legitimacy within the institutions, thus triggering an institutional change. Design/methodology/approa…	[Gasbarro, Federica; Frey, Marco] St Anna Sch Adv Studies, Inst Management, Pisa, Italy; [Rizzi, Francesco] Univ Perugia, Dept Econ, Perugia, Italy		Gasbarro, F (corresponding author), St Anna Sch Adv Studies, Inst Management, Pisa, Italy.	federica.gasbarro@santannapisa.it; f.rizzi@sssup.it; frey@sssup.it	Rizzi, Francesco/H-4183-2011; Rizzi, Francesco/O-2681-2019	Rizzi, Francesco/0000-0001-6226-6320; GASBARRO, FEDERICA/0000-0003-3039-3995				50	20	21	8	63	EMERALD GROUP PUBLISHING LTD	BINGLEY	HOWARD HOUSE, WAGON LANE, BINGLEY BD16 1WA, W YORKSHIRE, ENGLAND	1355-2554	1758-6534		INT J ENTREP BEHAV R	Int. J. Entrep. Behav. Res.		2018	24	2
J	Son, I; Kim, S				Son, Insung; Kim, Sihyun			Supply Chain Management Strategy and Capital Structure of Global Information and Communications Technology Companies	SUSTAINABILITY			English	Article						supply chain management; capital structure; sustainable partnership; corporate sustainability; information and communications technology industry	CORPORATE EQUITY OWNERSHIP; STRUCTURE DECISIONS; AGENCY COSTS; PERFORMANCE; INVESTMENT; DEBT	Supply chain management (SCM) plays an important role in international work distribution mechanisms. This phenomenon has shifted to an SCM-to-SCM competition rather than corporate-to-corporate competition in the global market. Apple and Samsung Electronics are the two major global information and communications technology (ICT) companies, each choosing different SCM strategies to stabilize produc…	[Son, Insung] Gyeongsang Natl Univ, Entrepreneurship Res Inst, Jinju 52725, South Korea; [Kim, Sihyun] Korea Maritime & Ocean Univ, Dept Logist, Busan 49112, South Korea		Kim, S (corresponding author), Korea Maritime & Ocean Univ, Dept Logist, Busan 49112, South Korea.	thinkinsung@naver.com; sihyunkim@kmou.ac.kr		Son, Insung/0000-0003-0404-8573				32	0	0	8	8	MDPI	BASEL	ST ALBAN-ANLAGE 66, CH-4052 BASEL, SWITZERLAND		2071-1050		SUSTAINABILITY-BASEL	Sustainability	FEB	2022	14	3
J	Nguyen, MHT; Carr, SC; Hodgetts, D; Fauchart, E				Nguyen, Minh Hieu Thi; Carr, Stuart C.; Hodgetts, Darrin; Fauchart, Emmanuelle			Why do some social enterprises flourish in Vietnam? A comparison of human and ecosystem partnerships	SUSTAINABILITY ACCOUNTING MANAGEMENT AND POLICY JOURNAL			English	Article						Social enterprise; Social impact; Partnership; Ecosystem; SDGs; Social entrepreneur		Purpose Social enterprises can be found across Vietnam. However, little is known about how these organizations contribute to the country's broader efforts to meet the United Nations Sustainable Development Goals (SDGs). This paper aims to explore whether and to what extent differences in social impacts by social enterprises may be explained by the psychological characteristics of social entrepren…	[Nguyen, Minh Hieu Thi; Carr, Stuart C.; Hodgetts, Darrin] Massey Univ Albany Campus, Sch Psychol, Auckland, New Zealand; [Nguyen, Minh Hieu Thi] Hanoi Univ, Fac Management & Tourism, Hanoi, Vietnam; [Fauchart, Emmanuelle] Univ Fribourg, Chair Strateg Entrepreneurship, Fribourg, Switzerland		Carr, SC (corresponding author), Massey Univ Albany Campus, Sch Psychol, Auckland, New Zealand.	minh.hieu.nguyen.2@uni.massey.ac.nz; S.C.Carr@massey.ac.nz; D.J.Hodgetts@massey.ac.nz; emmanuelle.fauchart@unifr.ch		Nguyen, Minh Hieu/0000-0002-0826-9421	School of Psychology, Massey University (New Zealand)	The authors gratefully received financial and in-kind support from the School of Psychology, Massey University (New Zealand) for the research reported in this article.		105	2	2	9	21	EMERALD GROUP PUBLISHING LTD	BINGLEY	HOWARD HOUSE, WAGON LANE, BINGLEY BD16 1WA, W YORKSHIRE, ENGLAND	2040-8021	2040-803X		SUSTAIN ACCOUNT MANA	Sustain. Account. Manag. Policy J.	OCT 7	2021	12	6
J	Herbst, JM				Herbst, Judith M.			Harnessing sustainable development from niche marketing and coopetition in social enterprises	BUSINESS STRATEGY AND DEVELOPMENT			English	Article						coopetition; shared value; social enterprise; sustainable development; value chain	DOMINANT LOGIC; ENTREPRENEURSHIP; DEFINITION; THINKING; SKILLS; TRIAL	This article reports on strategic practices within social enterprises to drive social, economic, and environmental value. Multiple case studies were conducted across diverse third sector organisations to examine how managers deploy commercial and social marketing activities to fulfil sustainable missions. Results showed social enterprises attract target audiences by engaging in inclusive forms of…	[Herbst, Judith M.] Queensland Univ Technol, Sch Management, Business Sch, 2 George St, Brisbane, Qld 4000, Australia		Herbst, JM (corresponding author), Queensland Univ Technol, Sch Management, Business Sch, 2 George St, Brisbane, Qld 4000, Australia.	judith.herbst@qut.edu.au	Herbst, Judith M/D-1513-2019	Herbst, Judith M/0000-0002-9583-2701	Queensland University of Technology	Queensland University of Technology, Grant/Award Number: Higher degree research		95	4	4	3	10	WILEY	HOBOKEN	111 RIVER ST, HOBOKEN 07030-5774, NJ USA		2572-3170		BUS STRATEGY DEV	Bus. Strategy Dev.	SEP	2019	2	3
J	Al-Qudah, AA; Al-Okaily, M; Alqudah, H				Al-Qudah, Anas Ali; Al-Okaily, Manaf; Alqudah, Hamza			The relationship between social entrepreneurship and sustainable development from economic growth perspective: 15 'RCEP' countries	JOURNAL OF SUSTAINABLE FINANCE & INVESTMENT			English	Article						Social entrepreneurship; sustainable development; institutions; innovation; RCEP		Social entrepreneurship plays a role in sustainable development to value creation, delivering and capturing, in this article, researchers attempted to find the nature of the relationships between the sustainable development and its latent variables, and how can these variables effect on sustainable development. Two models were used to estimate the relationships mentioned before, structural equati…	[Al-Qudah, Anas Ali] Emirates Coll Technol ECT, Accounting & Finance Dept, Fac Business, Abu Dhabi 41009, U Arab Emirates; [Al-Okaily, Manaf] Jadara Univ, Sch Business, Irbid, Jordan; [Alqudah, Hamza] Univ Utara Malaysia, Dept Accountancy, Sintok, Kedah, Malaysia		Al-Qudah, AA (corresponding author), Emirates Coll Technol ECT, Accounting & Finance Dept, Fac Business, Abu Dhabi 41009, U Arab Emirates.	anas.alqudah@ect.ac.ae	Al-Qudah, Anas/AAX-9242-2021; Al-Qudah, Anas Ali/AAE-8019-2021	Al-Qudah, Anas Ali/0000-0003-3609-1541; Alqudah, Hamza/0000-0003-2131-4933; Al-Okaily, Manaf/0000-0002-1610-7385				58	12	12	9	30	ROUTLEDGE JOURNALS, TAYLOR & FRANCIS LTD	ABINGDON	2-4 PARK SQUARE, MILTON PARK, ABINGDON OX14 4RN, OXON, ENGLAND	2043-0795	2043-0809		J SUSTAIN FINANC INV	J. Sustain. Financ. Invest.	JAN 2	2022	12	1
J	Perez-Encinas, A; de Pablo, I; Bueno, Y; Santos, B				Perez-Encinas, Adriana; de Pablo, Isidro; Bueno, Yolanda; Santos, Begona			Intergenerational Entrepreneurship to Foster Sustainable Development: A Methodological Training Proposal	SUSTAINABILITY			English	Article						intergenerational entrepreneurship; social innovation; sustainable entrepreneurship; sustainable training methodology; senior entrepreneurship; young entrepreneurship	SENIOR ENTREPRENEURSHIP; OPPORTUNITY IDENTIFICATION; EDUCATION; UNEMPLOYMENT; COMPETENCE; PANACEA; SELF	Intergenerational entrepreneurial initiatives are aimed at addressing the needs and opportunities of certain social groups and have the potential of becoming successful business projects. Moreover, they are a key to undertake sustainability practices that may represent a competitive advantage for the companies and an example to imitate when creating businesses. The objective of the study is to pr…	[Perez-Encinas, Adriana; de Pablo, Isidro; Bueno, Yolanda; Santos, Begona] Univ Autonoma Madrid, Fac Econ & Business, Dept Business Org, Ctra Colmenar Viejo Km 15, Madrid 28049, Spain		Perez-Encinas, A (corresponding author), Univ Autonoma Madrid, Fac Econ & Business, Dept Business Org, Ctra Colmenar Viejo Km 15, Madrid 28049, Spain.	adriana.perez.encinas@uam.es; isidro.de.pablo@uam.es; yolanda.bueno@uam.es; begonna.santos@uam.es		BUENO HERNANDEZ, YOLANDA/0000-0002-9025-1748; Perez Encinas, Adriana/0000-0001-5043-8447	IVI project [2018-1-FR01-KA204-047946]; European CommissionEuropean CommissionEuropean Commission Joint Research Centre	This research was funded by IVI project (2018-1-FR01-KA204-047946). Erasmus+ Key Action 204, funded with support from the European Commission. This publication reflects the views only of the author, and the Commission cannot be held responsible for any use which may be made of the information contained therein.		101	0	0	8	9	MDPI	BASEL	ST ALBAN-ANLAGE 66, CH-4052 BASEL, SWITZERLAND		2071-1050		SUSTAINABILITY-BASEL	Sustainability	SEP	2021	13	17
J	Venancio, A; Pinto, I				Venancio, Ana; Pinto, Ines			Type of Entrepreneurial Activity and Sustainable Development Goals	SUSTAINABILITY			English	Article						sustainable development goals; opportunity entrepreneurship; necessity entrepreneurship; innovative entrepreneurship; non-innovative entrepreneurship	FOREIGN DIRECT-INVESTMENT; JOB CREATION; OPPORTUNITY; BUSINESS; SPILLOVERS; DRIVERS; LINKING; IMPACT; GROWTH; FIRMS	In this study, we conduct an exploratory study with the aim to investigate whether the type of entrepreneurial activity contributes to the achievement of sustainable development goals (SDGs) in its five dimensions (people, prosperity, planet, peace, and partnership). In addition, we evaluate whether foreign direct investment (FDI) strengthens or reduces these relations. To do so, we apply a multi…	[Venancio, Ana] Univ Lisbon, Lisbon Sch Econ & Management, ISEG, P-1200781 Lisbon, Portugal; ADVANCE CSG, P-1200781 Lisbon, Portugal		Venancio, A (corresponding author), Univ Lisbon, Lisbon Sch Econ & Management, ISEG, P-1200781 Lisbon, Portugal.	avenancio@iseg.ulisboa.pt; inespinto@iseg.ulisboa.pt	Venancio, Ana/G-3532-2016	Venancio, Ana/0000-0001-8391-7575; Pinto, Ines/0000-0001-5535-914X	FCT-Fundacao para a Ciencia e Tecnologia (Portugal)Portuguese Foundation for Science and Technology [UIDB/04521/2020]	We are gratefully acknowledge financial support from FCT-Fundacao para a Ciencia e Tecnologia (Portugal), national funding through research grant UIDB/04521/2020.		81	3	3	5	10	MDPI	BASEL	ST ALBAN-ANLAGE 66, CH-4052 BASEL, SWITZERLAND		2071-1050		SUSTAINABILITY-BASEL	Sustainability	NOV	2020	12	22
J	Park, J; Hwang, K; Kim, SJ				Park, Jaehong; Hwang, Kumju; Kim, Sang-Joon			Forming a Social Partnership between a Small Social Enterprise and a Large Corporation: A Case of the Joint Platform, H-JUMP	SUSTAINABILITY			English	Article						social partnership; joint platform; collaborative value creation; social enterprise; relational governance; corporate social responsibility; social capital; asymmetrical power relations	COLLABORATIVE VALUE CREATION; PUBLIC-PRIVATE PARTNERSHIPS; RELATIONAL GOVERNANCE; PERFORMANCE; ENTREPRENEURSHIP; NONPROFITS; NETWORKS; POWER; MODEL	This study illustrates how partnerships in asymmetric power relationships, such as social enterprises and large established firms, can be made in the context of social partnership. We acknowledge that partnerships with large corporations can help social enterprises to overcome several structural barriers they may encounter in forming and sustaining their business models. However, these partnershi…	[Park, Jaehong; Hwang, Kumju] Chung Ang Univ, Dept Business Adm, Seoul 06911, South Korea; [Kim, Sang-Joon] Ewha Womans Univ, Ewha Sch Business, Seoul 03760, South Korea		Hwang, K (corresponding author), Chung Ang Univ, Dept Business Adm, Seoul 06911, South Korea.	jh5310@cau.ac.kr; kumju@cau.ac.kr; s.kim@ewha.ac.kr	park, jaehong/ABG-1973-2020	park, jaehong/0000-0003-3526-0809				67	0	1	6	25	MDPI	BASEL	ST ALBAN-ANLAGE 66, CH-4052 BASEL, SWITZERLAND		2071-1050		SUSTAINABILITY-BASEL	Sustainability	OCT	2018	10	10
J	Schuster, T; Holtbrugge, D				Schuster, Tassilo; Holtbruegge, Dirk			Benefits of Cross-sector Partnerships in Markets at the Base of the Pyramid	BUSINESS STRATEGY AND THE ENVIRONMENT			English	Review						sustainable development; global poverty; economic development; cross-sector partnerships; bottom of the pyramid; base of the pyramid	RESOURCE-BASED VIEW; BUSINESS MODELS; METHOD VARIANCE; STRATEGIES; BOTTOM; MANAGEMENT; ALLIANCES; ENTREPRENEURSHIP; RESPONSIVENESS; COLLABORATION	In this paper we analyze whether cross-sector partnerships enable companies to respond to the specific conditions at the base of the pyramid (BOP). We develop three hypotheses in which we argue how cross-sector partnerships support companies to face unfamiliar conditions in these markets. We test the developed hypotheses against the data of 103 companies operating in BOP-markets. The results show…	[Schuster, Tassilo; Holtbruegge, Dirk] Univ Erlangen Nurnberg, Sch Business & Econ, Dept Int Management, D-90403 Nurnberg, Germany		Schuster, T (corresponding author), Univ Erlangen Nurnberg, Sch Business & Econ, Dept Int Management, Lange Gasse 20, D-90403 Nurnberg, Germany.	tassilo.schuster@wiso.uni-erlangen.de	Holtbrügge, Dirk/AAQ-3603-2020; Holtbrügge, Dirk/AAF-1907-2020	Holtbrügge, Dirk/0000-0002-9004-5274; Schuster, Tassilo/0000-0001-7123-2720				122	34	34	5	53	WILEY	HOBOKEN	111 RIVER ST, HOBOKEN 07030-5774, NJ USA	0964-4733	1099-0836		BUS STRATEG ENVIRON	Bus. Strateg. Environ.	MAR	2014	23	3
J	Matzembacher, DE; Raudsaar, M; de Barcellos, MD; Mets, T				Matzembacher, Daniele Eckert; Raudsaar, Mervi; de Barcellos, Marcia Dutra; Mets, Tonis			Business Models' Innovations to Overcome Hybridity-Related Tensions in Sustainable Entrepreneurship	SUSTAINABILITY			English	Article						business model innovation; hybridity tensions; social entrepreneurship; sustainable business model; sustainable entrepreneurship	FUTURE; STRATEGY; ORIGINS	This paper aims to investigate how sustainable entrepreneurs innovate in business models to overcome their hybridity-related tensions to achieve environmental, social, and financial goals. A case study was conducted on 12 organizations in seven countries from October 2018 to June 2019 through observation visits, interviews, and secondary data collection. To analyze the data, a content analysis wa…	[Matzembacher, Daniele Eckert; de Barcellos, Marcia Dutra] Fed Univ Rio Grande do Sul UFRGS, Sch Business Adm, BR-90010460 Porto Alegre, RS, Brazil; [Raudsaar, Mervi; Mets, Tonis] Univ Tartu, Sch Econ & Business Adm, EE-51009 Tartu, Estonia		Matzembacher, DE (corresponding author), Fed Univ Rio Grande do Sul UFRGS, Sch Business Adm, BR-90010460 Porto Alegre, RS, Brazil.	daniele.eckert@gmail.com; mervi.raudsaar@ut.ee; marcia.barcellos@ufrgs.br; tonis.mets@ut.ee	Mets, Tõnis/AAH-2926-2019; Matzembacher, Daniele/AAT-5113-2021; /ABA-9691-2021; Barcellos, Marcia/F-4508-2011	Mets, Tõnis/0000-0003-3972-5204; Eckert Matzembacher, Daniele/0000-0002-5781-1555; Barcellos, Marcia/0000-0002-4311-2921	Coimbra Group; CAPESCoordenacao de Aperfeicoamento de Pessoal de Nivel Superior (CAPES) [001]	Coimbra Group and CAPES-Finance Code 001 funded this research.		46	8	8	9	25	MDPI	BASEL	ST ALBAN-ANLAGE 66, CH-4052 BASEL, SWITZERLAND		2071-1050		SUSTAINABILITY-BASEL	Sustainability	JUN	2020	12	11
J	Yang, YL; Zheng, YL; Xie, GJ; Tian, Y				Yang, Yanling; Zheng, Yanling; Xie, Guojie; Tian, Yu			The Influence Mechanism of Strategic Partnership on Enterprise Performance: Exploring the Chain Mediating Role of Information Sharing and Supply Chain Flexibility	SUSTAINABILITY			English	Article						strategic partnership; information sharing; supply chain flexibility; enterprise performance; chain mediation	SOCIAL-RESPONSIBILITY; MANAGEMENT-PRACTICES; FIRM PERFORMANCE; INNOVATION; COLLABORATION; INTEGRATION; IMPACT; TECHNOLOGY; ORIENTATION; DIMENSIONS	In the context of the digital economy, establishing close strategic partnerships to cope with market uncertainties is an important strategic choice for firms seeking to achieve sustainable development in developing countries, particularly in Eastern culture. However, research on how strategic partnerships affect enterprise performance remains controversial. To address this issue, based on the sup…	[Yang, Yanling] Shandong Normal Univ, Business Sch, Jinan 250014, Peoples R China; [Zheng, Yanling] Guilin Univ Aerosp Technol, Sch Management, Guilin 541004, Peoples R China; [Xie, Guojie] Guangzhou Univ, Sch Management, Guangzhou 510006, Peoples R China; [Tian, Yu] Sun Yat Sen Univ, Sch Business, Guangzhou 510275, Peoples R China		Zheng, YL (corresponding author), Guilin Univ Aerosp Technol, Sch Management, Guilin 541004, Peoples R China.; Tian, Y (corresponding author), Sun Yat Sen Univ, Sch Business, Guangzhou 510275, Peoples R China.	616090@sdnu.edu.cn; zyl@guat.edu.cn; 1111965003@e.gzhu.edu.cn; mnsty@mail.sysu.edu.cn			Humanities and Social Science Youth Fund Project of the Ministry of Education [20YJCZH209]; China Postdoctoral Science FoundationChina Postdoctoral Science Foundation [2019M662435]	The authors thank the editor and anonymous reviewers for their numerous constructive comments and encouragement that have improved our paper greatly. This research was funded by the Humanities and Social Science Youth Fund Project of the Ministry of Education: The dynamic impact mechanism of multiple network embeddings on enterprise performance of rural entrepreneurial enterprises, grant number 2…		112	0	0	0	0	MDPI	BASEL	ST ALBAN-ANLAGE 66, CH-4052 BASEL, SWITZERLAND		2071-1050		SUSTAINABILITY-BASEL	Sustainability	APR	2022	14	8
J	Milovanovic, BM; Primorac, D; Kozina, G				Milovanovic, Bojan Moric; Primorac, Dinko; Kozina, Goran			THE IMPACT OF STRATEGIC NETWORKING ON BUSINESS PERFORMANCE OF MANUFACTURING SMEs OPERATING IN A PREDOMINANTLY SERVICE BASED ECONOMY	INTERDISCIPLINARY DESCRIPTION OF COMPLEX SYSTEMS			English	Article						strategic networking; business performance; external environment; manufacturing SMEs; multidimensional analysis	ENTREPRENEURIAL ORIENTATION; DECISION-MAKING; MODERATING ROLE; ALLIANCE; TRUST; COMMITMENT; ENVIRONMENT; MANAGEMENT; GROWTH; SATISFACTION	Strategic networking represents a strategic intent of the firm to develop meaningful and sustainable long-term coopetitional business relationships with various market players. Through such market relationships, the focal firm can focus on the further development of its own core competences and simultaneously garner the network benefits. The purpose of this article is to examine the role and the …	[Milovanovic, Bojan Moric] Libertas Int Univ, Zagreb, Croatia; [Primorac, Dinko; Kozina, Goran] Univ North, Koprivnica, Croatia		Milovanovic, BM (corresponding author), Trg JF Kennedyja 6, HR-10000 Zagreb, Croatia.	bmoric@libertas.hr	Primorac, Dinko/AFQ-8288-2022	Moric Milovanovic, Bojan/0000-0001-7676-6983				73	1	1	2	6	CROATIAN INTERDISCIPLINARY SOC	SESVETE	SIMUNCEVECKA 38B, SESVETE, HR-10360, CROATIA	1334-4684	1334-4676		INTERDISCIP DESCR CO	Interdiscip. Descr. Complex Syst.		2020	18	2	B
J	Hall, CM				Hall, C. Michael			Constructing sustainable tourism development: The 2030 agenda and the managerial ecology of sustainable tourism	JOURNAL OF SUSTAINABLE TOURISM			English	Article						Complexity; heterogeneous constructionism; knowledge; managerial ecology; neoliberalism; sustainable development goals	MILLENNIUM DEVELOPMENT GOALS; PUBLIC-PRIVATE PARTNERSHIPS; CLIMATE-CHANGE; POLICY; MANAGEMENT; FAILURE; IMPACTS; ECONOMY; CARBON; FISH	The UN 2030 Agenda for Sustainable Development sets a series of sustainable development goals (SDGs) to end poverty, protect the planet and ensure prosperity for all by 2030. The Agenda influences tourism policy even though the Agenda resolution only mentions tourism three times. A heterogeneous constructionism approach is adopted to examine the managerial ecology of tourism and the SDGs. Manager…	[Hall, C. Michael] Univ Canterbury, Dept Management Mkt & Entrepreneurship, Christchurch, New Zealand; [Hall, C. Michael] Linnaeus Univ, Sch Business & Econ, Kalmar, Sweden; [Hall, C. Michael] Univ Oulu, Dept Geog, Oulu, Finland		Hall, CM (corresponding author), Univ Canterbury, Dept Management Mkt & Entrepreneurship, Christchurch, New Zealand.; Hall, CM (corresponding author), Linnaeus Univ, Sch Business & Econ, Kalmar, Sweden.; Hall, CM (corresponding author), Univ Oulu, Dept Geog, Oulu, Finland.	michael.hall@canterbury.ac.nz	Hall, Colin Michael/AAT-6513-2021	Hall, Colin Michael/0000-0002-7734-4587				99	160	162	25	179	ROUTLEDGE JOURNALS, TAYLOR & FRANCIS LTD	ABINGDON	2-4 PARK SQUARE, MILTON PARK, ABINGDON OX14 4RN, OXON, ENGLAND	0966-9582	1747-7646		J SUSTAIN TOUR	J. Sustain. Tour.	JUL 3	2019	27	7
J	Stachova, K; Papula, J; Stacho, Z; Kohnova, L				Stachova, Katarina; Papula, Jan; Stacho, Zdenko; Kohnova, Lucia			External Partnerships in Employee Education and Development as the Key to Facing Industry 4.0 Challenges	SUSTAINABILITY			English	Article						employee education; external partnership; innovation	INTELLECTUAL CAPITAL MANAGEMENT; HUMAN-RESOURCE MANAGEMENT; CORPORATE CULTURE; KNOWLEDGE; INNOVATION; FIRM; HRM; COMPETITIVENESS; SATISFACTION; PERFORMANCE	The new challenges that will currently affect the existence and sustainability of businesses stem from the dramatic changes that come from the fourth industrial revolution. Based on the concept of intellectual capital management as a resource-based strategic management approach, which leads to the management of structural, human, and relational capital, sustainable human resource management under…	[Stachova, Katarina; Stacho, Zdenko] Publ Adm, Sch Econ & Management, Bratislava 85104, Slovakia; [Papula, Jan; Kohnova, Lucia] Comenius Univ, Fac Management, Dept Strategy & Entrepreneurship, Bratislava 82005, Slovakia		Stacho, Z (corresponding author), Publ Adm, Sch Econ & Management, Bratislava 85104, Slovakia.	katarina.stachova@vsemvs.sk; jan.papula@fm.uniba.sk; katarina.stachova@vsemvs.sk; lucia.kohnova@fm.uniba.sk	Kohnová, Lucia/AAF-2732-2019; Papula, Ján/A-8730-2015; Stachová, Katarína/ABE-1117-2020; Stacho, Zdenko/AAO-6036-2021; Kohnová, Lucia/AAH-9957-2021	Kohnová, Lucia/0000-0003-4787-3901; Papula, Ján/0000-0002-5761-9213; Stachová, Katarína/0000-0003-4761-2509; Stacho, Zdenko/0000-0001-5588-8340;	[APVV-17-0656]	This research was funded by APVV-17-0656 titled Transformation of the Paradigm of Business Management in Industrial Context 4.0 and IGP 2/2016 Contribution of Selected Attributes of Managerial Work to Creation of Internal Environment Supporting Competitiveness of Companies		98	38	38	6	43	MDPI	BASEL	ST ALBAN-ANLAGE 66, CH-4052 BASEL, SWITZERLAND		2071-1050		SUSTAINABILITY-BASEL	Sustainability	JAN 2	2019	11	2
J	Tolstolesova, L; Yumanova, N; Mazikova, E; Glukhikh, I; Vorobieva, M				Tolstolesova, Lyudmila; Yumanova, Natalya; Mazikova, Ekaterina; Glukhikh, Igor; Vorobieva, Marina			REALIZATION OF PPP PROJECTS IN THE SECTOR OF ENERGETICS AS A CONDITION OF A SUSTAINABLE DEVELOPMENT OF MACROREGIONS	ENTREPRENEURSHIP AND SUSTAINABILITY ISSUES			English	Article						sustainable development; public-private partnership projects; energy sector; World Bank; macro-regions; project evaluation and selection; financing; funding organization		The article deals with the problems of implementation of public-private partnership programs in the energy sector aimed at ensuring the sustainable development of macro-regions. It is determined that in the financing of PPP energy projects, the World Bank institutions evaluate the projects for the selection of the most effective and ready for implementation, based on a variety of criteria. This a…	[Tolstolesova, Lyudmila; Yumanova, Natalya; Mazikova, Ekaterina] Tyumen State Univ, Inst Econ & Finance, Lenina Str 16, Tyumen, Russia; [Glukhikh, Igor; Vorobieva, Marina] Tyumen State Univ, Inst Math & Comp Sci, Perekopskaya Str 15A, Tyumen, Russia		Tolstolesova, L (corresponding author), Tyumen State Univ, Inst Econ & Finance, Lenina Str 16, Tyumen, Russia.	l.a.tolstolesova@utmn.ru; n.n.yumanova@utmn.ru; e.v.mazikova@utmn.ru; i.n.glukhikh@utmn.ru; m.s.vorobeva@utmn.ru	Glukhikh, Igor/ABC-6161-2021	Umanova, Natal'a/0000-0003-0351-4317; Tolstolesova, Ludmila/0000-0001-8991-3188	Russian Foundation for basic research (RFBR)Russian Foundation for Basic Research (RFBR) [19010-00975]	The study was prepared with the support of the Russian Foundation for basic research (RFBR), grant agreement No. 19010-00975		30	4	4	2	3	ENTERPRENEURSHIP & SUSTAINABILITY CENTER	VILNUS	M K CIURLIONIO STR 86A, VILNUS, 03100, LITHUANIA	2345-0282			ENTREP SUSTAIN ISS	Entrep. Sustain. Iss.	SEP	2019	7	1
J	Hueskes, M; Verhoest, K; Block, T				Hueskes, Marlies; Verhoest, Koen; Block, Thomas			Governing public-private partnerships for sustainability An analysis of procurement and governance practices of PPP infrastructure projects	INTERNATIONAL JOURNAL OF PROJECT MANAGEMENT			English	Article						Sustainability; Public-private partnerships; DBFM; Public procurement; Governance; Project management; Infrastructure; Construction	PROCESS MANAGEMENT; CONTRACTS	There is a recognized need to incorporate sustainability considerations in infrastructure projects delivered through public private partnerships (PPPs). The aim of this study is to explore how such incorporation can be encouraged. The research is based on a documentary analysis of 25 Flemish PPP infrastructure projects and two follow-up single-case studies. The findings show that sustainability c…	[Hueskes, Marlies; Verhoest, Koen] Univ Antwerp, Dept Polit Sci, Sint Jacobstr 2, BE-2000 Antwerp, Belgium; [Block, Thomas] Univ Ghent, Ctr Sustainable Dev, Poel 16, B-9000 Ghent, Belgium		Hueskes, M (corresponding author), Univ Antwerp, Dept Polit Sci, Sint Jacobstr 2, BE-2000 Antwerp, Belgium.	marlies.hueskes@uantwerpen.be		Block, Thomas/0000-0002-1533-6952	Flemish Knowledge Centre on Public-Private Partnerships; Hermes Foundation	This study was supported by the Flemish Knowledge Centre on Public-Private Partnerships and by a Ph.D. grant of the Hermes Foundation represented by Flemish Agency for Innovation & Entrepreneurship (VLAIO).		48	108	109	17	245	ELSEVIER SCI LTD	OXFORD	THE BOULEVARD, LANGFORD LANE, KIDLINGTON, OXFORD OX5 1GB, OXON, ENGLAND	0263-7863	1873-4634		INT J PROJ MANAG	Int. J. Proj. Manag.	AUG	2017	35	6
J	Almeida, M; Terra, B				Almeida, Mariza; Terra, Branca			Technological strategies and sustainable management for small businesses in the Brazilian innovation context	INTERNATIONAL JOURNAL OF INNOVATION AND SUSTAINABLE DEVELOPMENT			English	Article						technology strategy; sustainable strategy; small business; start-up; spin-off; small business strategy; company innovation strategy; innovation management; technology management; sustainable management	ENTREPRENEURSHIP	Company innovation strategy and sustainable development are two related conceptual areas in the study of innovation management. The aim in this paper is to study the technological strategies and sustainable management of innovative small businesses, in the biotechnology, oil, pharmaceutical and shipbuilding sectors, within the Brazilian innovation context, in order to identify companies' characte…	[Almeida, Mariza] Fed Univ State Rio de Janeiro UNIRIO, CCET, Urca, Ave Pasteur 458,Sala 403N, BR-22290255 Rio De Janeiro, RJ, Brazil; [Terra, Branca] Rio de Janeiro State Univ UERJ, Rua Sao Francisco Xavier 524,Bloco B Sala 8024, BR-20550013 Rio De Janeiro, RJ, Brazil		Almeida, M (corresponding author), Fed Univ State Rio de Janeiro UNIRIO, CCET, Urca, Ave Pasteur 458,Sala 403N, BR-22290255 Rio De Janeiro, RJ, Brazil.	mariza.almeida@unirio.br; Brancaterra@gmail.com	dos Santos e Silva, Branca Regina Cantisano/S-6934-2018; Almeida, Mariza C/B-4706-2015	dos Santos e Silva, Branca Regina Cantisano/0000-0002-4397-6519;				27	5	5	1	16	INDERSCIENCE ENTERPRISES LTD	GENEVA	WORLD TRADE CENTER BLDG, 29 ROUTE DE PRE-BOIS, CASE POSTALE 856, CH-1215 GENEVA, SWITZERLAND	1740-8822	1740-8830		INT J INNOV SUSTAIN	Int. J. Innov. Sustain. Dev.		2019	13	1
J	Vazquez-Maguirre, M				Vazquez-Maguirre, Mario			Building Sustainable Rural Communities through Indigenous Social Enterprises: A Humanistic Approach	SUSTAINABILITY			English	Article						social enterprises; social innovation; Latin America; sustainable communities; indigenous entrepreneurship; rural development; Sustainable Development Goals	FOREST; ENTREPRENEURSHIP; MANAGEMENT; PARADIGM; FIRMS	This article follows a humanistic management approach to analyze how indigenous social enterprises contribute to building sustainable rural communities. To this end, I first explore the process of how these entities were formed and developed the necessary capabilities to generate such outcomes. Then, I examine the strategies indigenous social enterprises create to engage in value creation activit…	[Vazquez-Maguirre, Mario] Univ Monterrey, Dept Adm, Ave Ignacio Morones Prieto 4500, San Pedro Garza Garcia 66238, Mexico		Vazquez-Maguirre, M (corresponding author), Univ Monterrey, Dept Adm, Ave Ignacio Morones Prieto 4500, San Pedro Garza Garcia 66238, Mexico.	mario.vazquez@udem.edu	VAZQUEZ-MAGUIRRE, MARIO/M-1956-2014	VAZQUEZ-MAGUIRRE, MARIO/0000-0002-5268-9933				92	6	6	7	15	MDPI	BASEL	ST ALBAN-ANLAGE 66, CH-4052 BASEL, SWITZERLAND		2071-1050		SUSTAINABILITY-BASEL	Sustainability	NOV	2020	12	22
J	Rossiter, W; Smith, DJ				Rossiter, Will; Smith, David J.			Green innovation and the development of sustainable communities: The case of Blueprint Regeneration's Trent Basin development	INTERNATIONAL JOURNAL OF ENTREPRENEURSHIP AND INNOVATION			English	Article						eco-neighbourhood; energy; green innovation; new urbanism; sustainable communities; sustainable mobility	RENEWABLE ENERGY PROJECTS; URBANISM; NEIGHBORHOODS; OPPORTUNITIES; NOTTINGHAM; UK	With nearly one-third of the UK's total consumption of energy devoted to the domestic household sector, sustainable housing developments have an important part to play in reducing greenhouse gas emissions in order to combat climate change. This study analyses a sustainable housing development in the city of Nottingham in the United Kingdom that takes the form not merely of a sustainable housing p…	[Rossiter, Will; Smith, David J.] Nottingham Trent Univ, Nottingham, England		Rossiter, W (corresponding author), Nottingham Trent Univ, Nottingham Business Sch, 50 Shakespeare St, Nottingham NG1 4FQ, England.	William.rossiter@ntu.ac.uk	Smith, David/AAQ-9423-2020	Smith, David/0000-0001-7359-8451; Rossiter, William/0000-0002-2199-1136	Economic and Social Science Research Council (ESRC)UK Research & Innovation (UKRI)Economic & Social Research Council (ESRC) [ES/M002292/1]; Economic and Social Research CouncilUK Research & Innovation (UKRI)Economic & Social Research Council (ESRC) [ES/M002292/1] Funding Source: researchfish; ESRCUK Research & Innovation (UKRI)Economic & Social Research Council (ESRC) [ES/M002292/1] Funding Sourc…	The author(s) disclosed receipt of the following financial support for the research, authorship, and/or publication of this article: This work was supported by the Economic and Social Science Research Council (ESRC) (grant no. ES/M002292/1) upon which this article is based through a series of research seminars on the theme of: 'Green innovation: making it work'.		59	14	14	1	34	SAGE PUBLICATIONS INC	THOUSAND OAKS	2455 TELLER RD, THOUSAND OAKS, CA 91320 USA	1465-7503	2043-6882		INT J ENTREP INNOV	Int. J. Entrep. Innov.	FEB	2018	19	1
J	Goyal, S; Agrawal, A; Sergi, BS				Goyal, Sandeep; Agrawal, Anirudh; Sergi, Bruno S.			Social entrepreneurship for scalable solutions addressing sustainable development goals (SDGs) at BoP in India	QUALITATIVE RESEARCH IN ORGANIZATIONS AND MANAGEMENT			English	Article						Social entrepreneurship; Sustainable development goals (SDGs); Base of the pyramid (BoP); Institutional voids; India		Purpose - The study addresses the crucial issue of sustainable development goals (SDGs) and institutional voids in the peri-urban geographies of India. The peri-urban geographies, though within a cosmopolitical city, lack basic amenities like drinking water, sanitation and waste management. We study social entrepreneurial strategies to address these issues and thereby illustrate strategies that c…	[Goyal, Sandeep] Thapar Univ, Thapar Sch Management, Dera Bassi, India; [Agrawal, Anirudh] Flame Univ, FSB, Pune, Maharashtra, India; [Sergi, Bruno S.] Harvard Univ, Cambridge, MA 02138 USA		Agrawal, A (corresponding author), Flame Univ, FSB, Pune, Maharashtra, India.	sandeep.goyal@thapar.edu; anirudh.agrawal@outlook.com; bsergi@fas.harvard.edu	Goyal, Sandeep/AAZ-3570-2020; agrawal, anirudh/E-5685-2016	Goyal, Sandeep/0000-0002-6723-6355; agrawal, anirudh/0000-0002-9403-3748; Sergi, Bruno Sergio/0000-0002-5050-5651				76	6	6	7	24	EMERALD GROUP PUBLISHING LTD	BINGLEY	HOWARD HOUSE, WAGON LANE, BINGLEY BD16 1WA, W YORKSHIRE, ENGLAND	1746-5648	1746-5656		QUAL RES ORGAN MANAG	Qual. Res. Organ. Manag.	NOV 3	2021	16	3-4
J	Silvestri, A; Veltri, S				Silvestri, Antonella; Veltri, Stefania			Exploring the relationships between corporate social responsibility, leadership, and sustainable entrepreneurship theories: A conceptual framework	CORPORATE SOCIAL RESPONSIBILITY AND ENVIRONMENTAL MANAGEMENT			English	Article						case study; conceptual framework; CSR theory; entrepreneurship theory; leadership theory	TRANSFORMATIONAL LEADERSHIP; ORGANIZATIONAL PERFORMANCE; INNOVATION; DRIVERS; MODELS; VALUES; CSR	The main aim of the paper is to provide evidence that merging the corporate social responsibility (CSR), the leadership, and the social entrepreneurship literatures informs and benefit all these literatures. With this aim, a literature review on the studies investigating how leaders affect organizational CSR, why organizations engage in CSR, and how the environment affects the leader and the orga…	[Silvestri, Antonella; Veltri, Stefania] Univ Calabria, Dept Business Adm & Law, I-87036 Arcavacata Di Rende, CS, Italy		Silvestri, A (corresponding author), Univ Calabria, Dept Business Adm & Law, I-87036 Arcavacata Di Rende, CS, Italy.	antonella.silvestri@unical.it	Veltri, Stefania/AAQ-1947-2021	veltri, stefania/0000-0002-0747-7253				64	4	4	17	83	WILEY	HOBOKEN	111 RIVER ST, HOBOKEN 07030-5774, NJ USA	1535-3958	1535-3966		CORP SOC RESP ENV MA	Corp. Soc. Responsib. Environ. Manag.	MAR	2020	27	2
J	Mwesigwa, R; Bagire, V; Ntayi, JM; Munene, JC				Mwesigwa, Rogers; Bagire, Vincent; Ntayi, Joseph Mpeera; Munene, John C.			Antecedents of stakeholder management in public private partnership projects in Uganda	WORLD JOURNAL OF ENTREPRENEURSHIP MANAGEMENT AND SUSTAINABLE DEVELOPMENT			English	Article						Uganda; Communication; Trust; Engagement; Commitment; Stakeholder management; Public private partnership projects	TRUST; COMMUNICATION; ENGAGEMENT; SUCCESS; PERFORMANCE; COMMITMENT; BEHAVIOR; IMPACT; MODEL	Purpose The purpose of this paper is to assess stakeholder management antecedents in public private partnership (PPP) projects in Uganda. Design/methodology/approach This study is cross sectional and quantitative in nature. Data were collected by means of a questionnaire survey from a sample of 94 PPP projects in Uganda. Stratified random sampling was used in selecting projects for this study. Sm…	[Mwesigwa, Rogers; Bagire, Vincent] Makerere Univ, Dept Business Adm, Business Sch, Kampala, Uganda; [Ntayi, Joseph Mpeera] Makerere Univ, Dept Procurement & Supply Chain Management, Business Sch, Kampala, Uganda; [Munene, John C.] Makerere Univ, Dept Human Resource Management, Business Sch, Kampala, Uganda		Mwesigwa, R (corresponding author), Makerere Univ, Dept Business Adm, Business Sch, Kampala, Uganda.	rmwesigwa@mubs.ac.ug						80	6	6	1	11	EMERALD GROUP PUBLISHING LTD	BINGLEY	HOWARD HOUSE, WAGON LANE, BINGLEY BD16 1WA, W YORKSHIRE, ENGLAND	2042-5961	2042-597X		WORLD J ENTREP MANAG	World J. Entrep. Manag. Sustain. Dev.	JUL 5	2019	15	2
J	Alonso, AD; Liu, Y				Alonso, Abel Duarte; Liu, Yi			Old wine region, new concept and sustainable development: winery entrepreneurs' perceived benefits from wine tourism on Spain's Canary Islands	JOURNAL OF SUSTAINABLE TOURISM			English	Article						wine sector; wine tourism; perceived benefits; winery entrepreneurs; Spain; sustainable tourism	FOOD; DEMAND; ROUTES	Much of wine tourism research underlines the many benefits of this concept for wineries, the wine sector and rural areas. Few studies, however, have taken a longitudinal approach to investigate (1) the extent to which wineries become involved in wine tourism, (2) whether they actually benefit from it over time and (3) what impediments, if any, prevent them from maximising the opportunities that w…	[Alonso, Abel Duarte] Univ Western Sydney, Sch Management, Penrith, NSW 1797, Australia; [Alonso, Abel Duarte] Edith Cowan Univ, Sch Mkt Tourism & Leisure, Perth, WA, Australia; [Liu, Yi] Curtin Univ Technol, Curtin Business Sch, Perth, WA, Australia		Alonso, AD (corresponding author), Univ Western Sydney, Sch Management, Penrith, NSW 1797, Australia.	a.alonso@ecu.edu.au	Liu, Yi/G-5431-2015					58	31	33	1	58	CHANNEL VIEW PUBLICATIONS	CLEVEDON	FRANKFURT LODGE, CLEVEDON HALL, VICTORIA ROAD, CLEVEDON, BS21 7HH, ENGLAND	0966-9582			J SUSTAIN TOUR	J. Sustain. Tour.		2012	20	7
J	Kamuhuza, W; Wu, JJ; Lodorfos, G; McClelland, Z; Rodgers, H				Kamuhuza, Womba; Wu, Junjie; Lodorfos, George; McClelland, Zoe; Rodgers, Helen			The tripartite partnership between female entrepreneurs, banks and governments in female entrepreneurship-development: a case study of Zambia	INTERNATIONAL JOURNAL OF ORGANIZATIONAL ANALYSIS			English	Article						Zambia; Bank lending; Government policy; Female entrepreneurs; Female entrepreneurship-development		Purpose This paper aims to provide insights on the void between the needs and demands of bank finance from female entrepreneurs and the supply, as well as the approaches of banks for that finance. In addition, it creates a conceptual framework recognising a tripartite and dynamic partnership amongst female entrepreneurs, banks and governments as essential to female entrepreneurship-development, b…	[Kamuhuza, Womba] Meanwood Finance Corp Ltd, Lusaka, Zambia; [Wu, Junjie; Lodorfos, George] Leeds Beckett Univ, Fac Business & Law, Leeds, W Yorkshire, England; [McClelland, Zoe; Rodgers, Helen] Leeds Beckett Univ, Leeds, W Yorkshire, England		Wu, JJ (corresponding author), Leeds Beckett Univ, Fac Business & Law, Leeds, W Yorkshire, England.	wombarobinson@yahoo.co.uk; J.Wu@leedsbeckett.ac.uk; g.lodorfos@leedsbeckett.ac.uk; Z.McClelland@leedsbeckett.ac.uk; rodgershelen942@gmail.com						106	0	0	2	7	EMERALD GROUP PUBLISHING LTD	BINGLEY	HOWARD HOUSE, WAGON LANE, BINGLEY BD16 1WA, W YORKSHIRE, ENGLAND	1934-8835	1758-8561		INT J ORGAN ANAL	Int. J. Organ. Anal.	JAN 31	2022	30	2
J	Zakharina, O; Korzhenko, V; Kovalenko, NV; Shashyna, M; Tomashevska, A; Mosiichuk, IV				Zakharina, Oksana; Korzhenko, Volodymyr; Kovalenko, Nataliia, V; Shashyna, Maryna; Tomashevska, Antonina; Mosiichuk, Iryna, V			Analysis of the development of public-private partnership under the conditions of implementation of economic projects	REVISTA SAN GREGORIO			English	Article						Public-Private Partnership (PPP); Economic Projects; Structure of Public-Private Partnership; Transport; Infrastructure; Energy; PPP Shortcomings (Disadvantages)		The basic goal of the state is to ensure a decent, stable and adequate standard of living for its citizens. In order to do this, the state forms a policy of development of various spheres and sectors of the economy. However, due to limited financial resources, the state is forced to seek new sources of economic projects in the country such as a platform for sustainable development of infrastructu…	[Zakharina, Oksana] Zhytomyr Natl Agroecol Univ, Fac Econ & Management, Dept Econ Theory & Intellectual Property, Zhytomyr, Ukraine; [Korzhenko, Volodymyr] OM Beketov Kharkiv Natl Univ Urban Econ, Dept Philosophy & Polit Sci, Kharkiv, Ukraine; [Kovalenko, Nataliia, V] Natl Acad Publ Adm President Ukraine, Kharkiv Reg Inst Publ Adm, Fac Publ Adm, Econ Theory & Finance Dept, Kharkiv, Ukraine; [Shas…		Zakharina, O (corresponding author), Zhytomyr Natl Agroecol Univ, Fac Econ & Management, Dept Econ Theory & Intellectual Property, Zhytomyr, Ukraine.	oks1812@i.ua	Shashyna, Maryna/AHC-2706-2022; Korzhenko, Volodymyr/AAH-2784-2021; Zakharina, Oksana/B-2752-2018; Мосійчук, Ірина/AAY-7063-2021	Shashyna, Maryna/0000-0001-6676-3316; Zakharina, Oksana/0000-0002-2622-7663; Мосійчук, Ірина/0000-0001-7664-7853				26	1	1	0	1	UNIV SAN GREGORIO PORTOVIEJO	PORTOVIEJO	AVENIDA METROPOLITANA NO 2005 & AVE OLIMPIC, PORTOVIEJO, MANABI 130105, ECUADOR	1390-7247	2528-7907		REV SAN GREGORIO	Rev. San Gregorio		2020		42
J	Gallo, PJ; Antolin-Lopez, R; Montiel, I				Gallo, Peter Jack; Antolin-Lopez, Raquel; Montiel, Ivan			Associative Sustainable Business Models: Cases in the bean-to-bar chocolate industry	JOURNAL OF CLEANER PRODUCTION			English	Article						Sustainability; Sustainable business models; Associative Sustainable Business Models; Business model innovation; Chocolate industry	INNOVATION; ENTREPRENEURSHIP; DESIGN; TRADE	This study contributes to the growing literature of Sustainability Business Models (SBM) by introducing a new category coined as Associative Sustainability Business Models (ASBM). We theorize that this category encompasses firms with innovative business models that rely on partnership, association and collaboration to create value in the triple bottom line and address pressing sustainability chal…	[Gallo, Peter Jack] Creighton Univ, Heider Coll Business, Dept Mkt & Management, Omaha, NE 68178 USA; [Antolin-Lopez, Raquel] Univ Almeria, Dept Econ & Business, Almeria, Spain; [Montiel, Ivan] CUNY, Baruch Coll, Zicklin Sch Business, Narendra Paul Loomba Dept Management, New York, NY 10021 USA		Gallo, PJ (corresponding author), Creighton Univ, Heider Coll Business, Dept Mkt & Management, Omaha, NE 68178 USA.	petergallo@creighton.edu; ral252@ual.es; Ivan.Montiel@baruch.cuny.edu	Antolin-Lopez, Raquel/AAB-1024-2019; Antolín-López, Raquel/AAP-5321-2020	Gallo, Peter/0000-0002-1462-1815; Montiel, Ivan/0000-0002-2933-099X	Walsh Endowment Summer Research Grant, Heider College of Business, Creighton University; Spanish Ministry of Economy, Industry and Competitiveness; Agencia Nacional de Investigacion-AEI; European Regional Development Fund-ERDF/FEDER-UE (RD Project) [ECO2015-66504]	We would like to thank the Managing Guest Editor Nikolay Dentchev and four anonymous reviewers for their guidance during the review process. Support provided by the Walsh Endowment Summer Research Grant, Heider College of Business, Creighton University. We acknowledge financial support from the Spanish Ministry of Economy, Industry and Competitiveness, Agencia Nacional de Investigacion-AEI, and t…		64	21	21	4	38	ELSEVIER SCI LTD	OXFORD	THE BOULEVARD, LANGFORD LANE, KIDLINGTON, OXFORD OX5 1GB, OXON, ENGLAND	0959-6526	1879-1786		J CLEAN PROD	J. Clean Prod.	FEB 10	2018	174
J	Savrina, B; Grundey, D; Berzina, K				Savrina, Baiba; Grundey, Dainora; Berzina, Kristine			Cooperation - The form of sustainable tourism industry in Latvia	TECHNOLOGICAL AND ECONOMIC DEVELOPMENT OF ECONOMY			English	Article						tourism industry; horizontal and vertical cooperation; networking; partnership; Latvia		This paper draws attention to building networking and partnership amongst the market players of tourism industry in Latvia. The authors define cooperation as a process, which manifests in all fields of business operations, e.g. it occurs when two or more parties (enterprises) have business objectives which are mutually dependent. There are many ways and forms of cooperation that are of choice for…	[Savrina, Baiba] Univ Latvia, Inst Int Econ Relat, Fac Econ & Management, LV-1892 Riga, Latvia; [Grundey, Dainora] Vilnius Univ, Kaunas Fac Human, LT-44280 Kaunas, Lithuania; [Berzina, Kristine] Univ Latvia, Fac Econ & Management, LV-1050 Riga, Latvia		Savrina, B (corresponding author), Univ Latvia, Inst Int Econ Relat, Fac Econ & Management, Marstalu Iela 28-30, LV-1892 Riga, Latvia.	baiba.savrina@lu.lv; dainora.grundey@vukhf.lt; evf1@lanet.lv	Berzina, Kristine/ABB-6628-2021; ŠAVRIŅA, Baiba/ABG-4319-2021	Berzina, Kristine/0000-0002-5891-9162; SAVRINA, Baiba/0000-0002-5304-4168				24	9	9	0	14	VILNIUS GEDIMINAS TECH UNIV	VILNIUS	SAULETEKIO AL 11, VILNIUS, LT-10223, LITHUANIA	2029-4913	2029-4921		TECHNOL ECON DEV ECO	Technol. Econ. Dev. Econ.		2008	14	2
J	Nicula, V; Spanu, S				Nicula, Virgil; Spanu, Simona			THE ROLE OF PARTNERSHIPS IN THE DEVELOPMENT OF THE SHORT CHAINS OF ORGANIC HONEY DISTRIBUTION	STUDIES IN BUSINESS AND ECONOMICS			English	Article						Sustainable development; Partnership; Short distribution chains; Organic honey		The bees were declared the most important living beings on the planet. They act as natural indicators of the state of the environment, protect and maintain ecosystems and contribute to genetic and biotic diversity. Due to its socio-economic and scientific role, beekeeping is an activity that contributes to the development of the rural area. In the analysis we have chosen Hunedoara County, conside…	[Nicula, Virgil; Spanu, Simona] Lucian Blaga Univ Sibiu, Sibiu, Romania		Nicula, V (corresponding author), Lucian Blaga Univ Sibiu, Sibiu, Romania.							16	1	1	0	4	SCIENDO	WARSAW	BOGUMILA ZUGA 32A, WARSAW, MAZOVIA, POLAND	1842-4120	2344-5416		STUD BUS ECON-ROM	Stud. Bus. Econ.	APR	2020	15	1
J	Dentoni, D; Bijman, J; Bossle, MB; Gondwe, S; Isubikalu, P; Ji, C; Kella, C; Pascucci, S; Royer, A; Vieira, L				Dentoni, Domenico; Bijman, Jos; Bossle, Marilia Bonzanini; Gondwe, Sera; Isubikalu, Prossy; Ji, Chen; Kella, Chintan; Pascucci, Stefano; Royer, Annie; Vieira, Luciana			New organizational forms in emerging economies: bridging the gap between agribusiness management and international development	JOURNAL OF AGRIBUSINESS IN DEVELOPING AND EMERGING ECONOMIES			English	Article						Organizational change; Organizational innovation; Partnerships; Value chains; Sustainable development goals	VALUE CHAINS; PARTNERSHIPS; CHALLENGES; GOVERNANCE; SYSTEMS; COMPLEX	Purpose This editorial article introduces and analyzes a variety of new organizational forms that rapidly emerged in Africa, Asia, Latin America and Eastern Europe in the latest two decades. Among the others, these include: business model partnerships, business platforms, incubators and hubs, public-private partnerships, agribusiness companies' foundations and spin-offs, short supply chains, comm…	[Dentoni, Domenico; Bijman, Jos] Wageningen Univ, Business Management & Org Grp, Wageningen, Netherlands; [Bossle, Marilia Bonzanini] Inst Fed Educ Ciencia & Tecnol Rio Grande do Sul, IFRS, Campus Viamao, Viamao, RS, Brazil; [Gondwe, Sera] Lilongwe Univ Agr & Nat Resources LUANAR, Dept Agribusiness Management, Lilongwe, Malawi; [Isubikalu, Prossy] Makerere Univ, Coll Agr & Environm Sci, Dept Exte…		Dentoni, D (corresponding author), Wageningen Univ, Business Management & Org Grp, Wageningen, Netherlands.	domenico.dentoni@wur.nl	Bossle, Marilia Bonzanini/AAR-4923-2021; Vieira, Luciana m/E-4342-2010; Vieira, Luciana Marques/ABA-2328-2021; Bossle, Marilia B/M-8578-2014	Bossle, Marilia Bonzanini/0000-0002-2917-4202; Vieira, Luciana m/0000-0002-3996-0901; Vieira, Luciana Marques/0000-0002-3996-0901; Bossle, Marilia B/0000-0002-2917-4202; Dentoni, Domenico/0000-0003-0637-0101; Royer, Annie/0000-0002-2704-7517; Gondwe, Sera/0000-0002-2893-6420; Kella, Chintan/0000-0002-5789-5015	Climate Change, Agriculture and Food Security (CCAFS); Dutch Scientific Organization (NWO)Netherlands Organization for Scientific Research (NWO)	The coordination of this Special Issue has been sponsored with generous funding from Climate Change, Agriculture and Food Security (CCAFS) and the Dutch Scientific Organization (NWO) to the projects titled Organizing structures of business models for SMAllholder Resilience (OSMARE), 4th Global Challenges Program, and Entrepreneurial Learning in Inclusive Agribusiness (ELIA), Senior Expert Program…		46	5	5	4	19	EMERALD GROUP PUBLISHING LTD	BINGLEY	HOWARD HOUSE, WAGON LANE, BINGLEY BD16 1WA, W YORKSHIRE, ENGLAND	2044-0839	2044-0847		J AGRIBUS DEV EMERG	J. Agribus. Dev. Emerg. Econ.	FEB 10	2020	10	1
J	Wesseling, JH; Niesten, EMMI; Faber, J; Hekkert, MP				Wesseling, J. H.; Niesten, E. M. M. I.; Faber, J.; Hekkert, M. P.			Business Strategies of Incumbents in the Market for Electric Vehicles: Opportunities and Incentives for Sustainable Innovation	BUSINESS STRATEGY AND THE ENVIRONMENT			English	Article						business strategy; electric vehicle; sustainable development; incumbents; radical innovation; environmental policy	LIFE-CYCLE; ENTREPRENEURSHIP; COMPETITION; TECHNOLOGY; TRANSITION; ADVANTAGE; RESOURCES; EMERGENCE; PATTERNS; INDUSTRY	This paper focuses on the relation between large car manufacturers' incentive and opportunity to innovate and their electric vehicle (EV) business strategies. We analyze how environmental regulation and the firm's incentive (measured by net income) and opportunity to innovate (measured by EV asset position, determined from a combination of patent, partnership and prototype data) affected EV sales…	[Wesseling, J. H.; Niesten, E. M. M. I.; Faber, J.; Hekkert, M. P.] Univ Utrecht, Copernicus Inst Sustainable Dev, NL-3508 TC Utrecht, Netherlands		Wesseling, JH (corresponding author), Heidelberglaan 2, NL-3584 CS Utrecht, Netherlands.	j.h.wesseling@uu.nl	Niesten, Eva/AAA-8849-2022; Hallstedt, Sophie I./A-4669-2015; Hekkert, Marko/F-2528-2012	Niesten, Eva/0000-0002-9497-7263; Hekkert, Marko/0000-0003-0570-5117	Netherlands Organization for Scientific Research (NWO)Netherlands Organization for Scientific Research (NWO)	This research was sponsored by Netherlands Organization for Scientific Research (NWO). We would like to thank Will Sierzchula for his prototype data and suggestions on the paper.		83	39	41	6	144	WILEY	HOBOKEN	111 RIVER ST, HOBOKEN 07030-5774, NJ USA	0964-4733	1099-0836		BUS STRATEG ENVIRON	Bus. Strateg. Environ.	SEP	2015	24	6
J	Nave, A; Franco, M				Nave, Ana; Franco, Mario			University-Firm cooperation as a way to promote sustainability practices: A sustainable entrepreneurship perspective	JOURNAL OF CLEANER PRODUCTION			English	Article						University-Firm cooperation (U-F); Sustainability; Case study; Sustainable entrepreneurship	SUPPLY CHAINS; INDUSTRY; PERFORMANCE; COLLABORATION; PARTNERSHIPS; CHALLENGES; STRATEGIES; FOOD	Sustainability is a growing concern in the business world. Therefore, establishing cooperative University Firm (U-F) relationships, with a view to promoting the implementation of sustainability practices, has become increasingly important and valued by both firms and academia. Thus, from a sustainable entrepreneurship perspective, this study aims to identify and analyse a case study describing a …	[Nave, Ana] Univ Beira Interior, Management, Estr Sineiro, P-6200209 Covilha, Portugal; [Franco, Mario] Univ Beira Interior, Management & Econ Dept, CEGAGE UBI Res Ctr, Estr Sineiro, P-6200209 Covilha, Portugal		Franco, M (corresponding author), Univ Beira Interior, Management & Econ Dept, CEGAGE UBI Res Ctr, Estr Sineiro, P-6200209 Covilha, Portugal.	anaclaudianave@gmail.com; mfranco@ubi.pt	Franco, Mário/ABG-1980-2021; Franco, Mário/C-2112-2013	Franco, Mário/0000-0001-7818-0206; Franco, Mário/0000-0001-7818-0206; Nave, Ana/0000-0003-0688-7223	FCT - Portuguese Foundation for Science and TechnologyPortuguese Foundation for Science and Technology [UID/ECO/04007/2019]	The authors thank the anonymous reviewers for their very helpful comments that contributed to the development of this paper. The authors gratefully acknowledge financial support from National Funds of the FCT - Portuguese Foundation for Science and Technology within the project UID/ECO/04007/2019.		70	16	16	3	21	ELSEVIER SCI LTD	OXFORD	THE BOULEVARD, LANGFORD LANE, KIDLINGTON, OXFORD OX5 1GB, OXON, ENGLAND	0959-6526	1879-1786		J CLEAN PROD	J. Clean Prod.	SEP 1	2019	230
J	Rodrigues, M; Franco, M				Rodrigues, Margarida; Franco, Mario			Measuring the urban sustainable development in cities through a Composite Index: The case of Portugal	SUSTAINABLE DEVELOPMENT			English	Article						cities; Composite Index; environmental policy; performance; sustainable development; urban sustainability	SOCIAL SUSTAINABILITY; CIRCULAR ECONOMY; REGIONAL SUSTAINABILITY; CREATIVE INDUSTRIES; CITY; INNOVATION; PERFORMANCE; INDICATORS; STRATEGIES; ECOLOGY	This study aims to systematize indicators and indices that allow measurement sustainable development in cities and towns (economic, social, and environmental). It is one dimension that is inseparable from current cities and its extent is a major concern for political decision-makers worldwide, and also present their individual weights in that performance. The results allow construction of a Compo…	[Rodrigues, Margarida; Franco, Mario] Univ Beira Interior, CEFAGE UBI Res Ctr, Covilha, Castelo Branco, Portugal		Franco, M (corresponding author), Univ Beira Interior, CEFAGE UBI Res Ctr, Covilha, Castelo Branco, Portugal.	mfranco@ubi.pt	Franco, Mário/C-2112-2013; rodrigues, margarida/AAH-7484-2020; Franco, Mário/ABG-1980-2021	Franco, Mário/0000-0001-7818-0206; rodrigues, margarida/0000-0002-0997-9716; Franco, Mário/0000-0001-7818-0206	FCTPortuguese Foundation for Science and TechnologyEuropean Commission [UID/ECO/04007/2019]	FCT, Grant/Award Number: UID/ECO/04007/2019		127	20	21	9	68	WILEY	HOBOKEN	111 RIVER ST, HOBOKEN 07030-5774, NJ USA	0968-0802	1099-1719		SUSTAIN DEV	Sustain. Dev.	JUL	2020	28	4
J	Antoldi, F; Cerrato, D				Antoldi, Fabio; Cerrato, Daniele			Trust, Control, and Value Creation in Strategic Networks of SMEs	SUSTAINABILITY			English	Article						trust; control; value creation; strategic networks; small and medium-sized enterprises; sustainable cooperation	RELATIONAL GOVERNANCE; MANAGEMENT CONTROL; PERFORMANCE; COOPERATION; ALLIANCES; SUSTAINABILITY; CONTRACTS; KNOWLEDGE; DECISION; CHOICE	This paper investigates the role of trust and control in networks of small and medium-sized enterprises (SMEs), with a focus on both their direct and interaction effects on value creation. To delve into the interplay between trust and control, we unpack control mechanisms into three different forms: output, process, and social control. Our hypotheses are tested on a sample of 58 Italian SME netwo…	[Antoldi, Fabio; Cerrato, Daniele] Univ Cattolica Sacro Cuore, Dept Econ & Social Sci, Via Emilia Parmense 84, I-29122 Piacenza, Italy		Cerrato, D (corresponding author), Univ Cattolica Sacro Cuore, Dept Econ & Social Sci, Via Emilia Parmense 84, I-29122 Piacenza, Italy.	fabio.antoldi@unicatt.it; daniele.cerrato@unicatt.it		Cerrato, Daniele/0000-0002-3282-451X				83	2	2	5	11	MDPI	BASEL	ST ALBAN-ANLAGE 66, CH-4052 BASEL, SWITZERLAND		2071-1050		SUSTAINABILITY-BASEL	Sustainability	MAR 1	2020	12	5
J	Lehoux, P; Silva, HP; Sabio, RP; Roncarolo, F				Lehoux, Pascale; Silva, Hudson Pacifico; Sabio, Renata Pozelli; Roncarolo, Federico			The Unexplored Contribution of Responsible Innovation in Health to Sustainable Development Goals	SUSTAINABILITY			English	Article						health technology development; innovation policy; health policy; sustainability; Sustainable Development Goals; Responsible Research and Innovation	SOCIAL INNOVATION; BUSINESS MODEL; CANCER CARE; CHALLENGES; TECHNOLOGY; SYSTEMS; ENTREPRENEURSHIP; OPPORTUNITIES; ORGANIZATION; PERSPECTIVE	Responsible Innovation in Health (RIH) represents an emerging Science, Technology and Innovation (STI) approach that could support not only the Sustainable Development Goal (SDG) Good health and well-being but also other SDGs. Since few studies have conceptualized the relationships between RIH and the SDGs, our goal was to inductively develop a framework to identify knowledge gaps and areas for f…	[Lehoux, Pascale] Univ Montreal, Dept Hlth Management Evaluat & Policy, Montreal, PQ H3C 3J7, Canada; [Lehoux, Pascale; Silva, Hudson Pacifico; Sabio, Renata Pozelli; Roncarolo, Federico] Univ Montreal, Publ Hlth Res Inst, IRSPUM, Branch Ctr Ville, POB 6128, Montreal, PQ H3C 3J7, Canada		Lehoux, P (corresponding author), Univ Montreal, Dept Hlth Management Evaluat & Policy, Montreal, PQ H3C 3J7, Canada.; Lehoux, P (corresponding author), Univ Montreal, Publ Hlth Res Inst, IRSPUM, Branch Ctr Ville, POB 6128, Montreal, PQ H3C 3J7, Canada.	pascale.lehoux@umontreal.ca; hp.silva@umontreal.ca; renata.pozelli.sabio@umontreal.ca; federico.roncarolo@umontreal.ca	Silva, Hudson P/C-3969-2012; Lehoux, Pascale/Q-6370-2019; Roncarolo, Federico/W-6490-2019	Silva, Hudson P/0000-0001-7507-0917; Lehoux, Pascale/0000-0001-9482-1800; Roncarolo, Federico/0000-0002-3938-9178; Pozelli Sabio, Renata/0000-0002-8189-1989	Canadian Institutes of Health Research (CIHR)Canadian Institutes of Health Research (CIHR) [FDN-143294]; Fonds de la recherche en sante du Quebec (FRQ-S)Fonds de la Recherche en Sante du Quebec	This research was funded by the Canadian Institutes of Health Research (CIHR; #FDN-143294). The first author holds a University of Montreal Chair on Responsible Innovation in Health (2015-18). Our research group infrastructure is supported by the Fonds de la recherche en sante du Quebec (FRQ-S).		73	17	17	11	44	MDPI	BASEL	ST ALBAN-ANLAGE 66, CH-4052 BASEL, SWITZERLAND	2071-1050			SUSTAINABILITY-BASEL	Sustainability	NOV	2018	10	11
J	McQuaid, R				McQuaid, Ronald			Factors and illusions influencing the choice of PFI-type public private partnerships	WORLD JOURNAL OF ENTREPRENEURSHIP MANAGEMENT AND SUSTAINABLE DEVELOPMENT			English	Article						PFI; PPP; Private finance initiative; Public-private partnerships; Advantages; Problems		Purpose The purpose of this paper is to critically assess some of the micro- and macro-economic reasons for using public finance initiative types of public-private partnerships (PPPs) and how a lack of transparency may result in an illusion of making optimal, rational decisions related to them. A series of balances that decision makers need to make in order to choose whether or not to use PPPs ar…	[McQuaid, Ronald] Univ Stirling, Stirling Management Sch, Stirling, Scotland		McQuaid, R (corresponding author), Univ Stirling, Stirling Management Sch, Stirling, Scotland.	ronald.mcquaid@stir.ac.uk	McQuaid, Ronald W/K-6219-2012	McQuaid, Ronald W/0000-0002-5342-7097	Asia Development Bank Institute	The author would like to thank anonymous referees for their very useful comments and the Asia Development Bank Institute for supporting earlier research on PPPs. All errors remain the responsibility of the author.		65	3	3	1	8	EMERALD GROUP PUBLISHING LTD	BINGLEY	HOWARD HOUSE, WAGON LANE, BINGLEY BD16 1WA, W YORKSHIRE, ENGLAND	2042-5961	2042-597X		WORLD J ENTREP MANAG	World J. Entrep. Manag. Sustain. Dev.	OCT 22	2019	15	3
J	O'Dochartaigh, A				O'Dochartaigh, Aideen			No more fairytales: a quest for alternative narratives of sustainable business	ACCOUNTING AUDITING & ACCOUNTABILITY JOURNAL			English	Article						Sustainability reporting; Narrative analysis; Sustainable business; Sustainability accounting	CORPORATE SOCIAL-RESPONSIBILITY; TRADE-OFFS; MANAGEMENT; STORIES; ORGANIZATIONS; ENTREPRENEURSHIP; ACCOUNTABILITY; TRANSPORTATION; PERSPECTIVES; ACCOUNTINGS	Purpose The purpose of this paper is to explore storytelling in sustainability reporting. The author posits that large PLCs use their sustainability reports to support the construction of a fairytale of sustainable business, and asks if organisations with an alternative purpose (social enterprises, values-based SMEs) and/or ownership structure (co-operatives, partnerships) can offer a counter-nar…	[O'Dochartaigh, Aideen] Univ Coll Dublin, Coll Business, Dublin, Ireland		O'Dochartaigh, A (corresponding author), Univ Coll Dublin, Coll Business, Dublin, Ireland.	aideen.odochartaigh@ucd.ie	Bui, Binh/AAX-2439-2020; Zou, Joy/AAL-5850-2020	Bui, Binh/0000-0001-5215-8879;				190	4	4	3	21	EMERALD GROUP PUBLISHING LTD	BINGLEY	HOWARD HOUSE, WAGON LANE, BINGLEY BD16 1WA, W YORKSHIRE, ENGLAND	0951-3574	1758-4205		ACCOUNT AUDIT ACCOUN	Account . Audit Account.	JUN 17	2019	32	5
J	Sehnem, S; Provensi, T; da Silva, THH; Pereira, SCF				Sehnem, Simone; Provensi, Tais; da Silva, Tiago Hilario Hennemann; Pereira, Susana Carla Farias			Disruptive innovation and circularity in start-ups: A path to sustainable development	BUSINESS STRATEGY AND THE ENVIRONMENT			English	Article; Early Access						business models; circular economy; disruptive innovation; start-ups; sustainable development	ECONOMY	Start-ups are an increasingly important phenomenon in the Brazilian business ecosystem. Many such companies have been created over the past few years, illustrating the interest in and growth of such entrepreneurship. Emerging companies are more likely to be founded on sustainable business models. In many cases, such models incorporate the principles of the circular economy. Thus, this study revie…	[Sehnem, Simone; Provensi, Tais] Univ Oeste Santa Catarina Unoesc, Dept Management, Joacaba, Brazil; [Sehnem, Simone; da Silva, Tiago Hilario Hennemann] Univ Santa Catarina Unisul, Dept Management, Florianopolis, SC, Brazil; [Pereira, Susana Carla Farias] Fundacao Getulio Vargas FGV, Dept Management, Rio De Janeiro, Brazil		Sehnem, S (corresponding author), Univ Oeste Santa Catarina Unoesc, Dept Management, Joacaba, Brazil.	simonesehnem_adm@yahoo.com.br		Farias Pereira, Susana Carla/0000-0002-3952-7489; Hennemann Hilario da Silva, Tiago/0000-0002-5802-6508	Conselho Nacional de Desenvolvimento Cientifico e Tecnol~ogicoConselho Nacional de Desenvolvimento Cientifico e Tecnologico (CNPQ) [Edital Produtividade Cnpq 2019]	Conselho Nacional de Desenvolvimento Cientifico e Tecnol~ogico, Grant/Award Number: Edital Produtividade Cnpq 2019		38	0	0	20	20	WILEY	HOBOKEN	111 RIVER ST, HOBOKEN 07030-5774, NJ USA	0964-4733	1099-0836		BUS STRATEG ENVIRON	Bus. Strateg. Environ.
J	Schoneveld, GC				Schoneveld, George C.			Sustainable business models for inclusive growth: Towards a conceptual foundation of inclusive business	JOURNAL OF CLEANER PRODUCTION			English	Review						Inclusive growth; Inclusive business; Sustainable business models; Social enterprise; Sustainable development	VALUE CO-CREATION; SOCIAL ENTREPRENEURSHIP; INNOVATION; SMALLHOLDER; CHALLENGES; ENTERPRISE; FRAMEWORK; MARKETS	The Post-2015 Development Agenda envisions a global economy with enlarged opportunities for low-income groups. Businesses are accordingly challenged to become more inclusive. What this involves in practice is anything but clear, however. This partly stems from weak and inconsistent conceptualizations of inclusive businesses' and their business models. Because development actors and academics gene…	[Schoneveld, George C.] Ctr Int Forestry Res CIFOR, UN Ave, Nairobi, Kenya		Schoneveld, GC (corresponding author), Ctr Int Forestry Res CIFOR, UN Ave, Nairobi, Kenya.	g.schoneveld@cgiar.org			European CommissionEuropean CommissionEuropean Commission Joint Research Centre; CGIAR Research Program on Forests, Trees and Agroforestry (CRPFTA)CGIAR; Bioversity International; CATIE; CIRAD; ICRAF; INBAR; TBI	This work was funded by the European Commission and the CGIAR Research Program on Forests, Trees and Agroforestry (CRPFTA) led by the Center for International Forestry Research (CIFOR) in partnership with Bioversity International, CATIE, CIRAD, ICRAF, INBAR and TBI. Three anonymous reviewers provided valuable feedback on the manuscript.		90	5	5	13	44	ELSEVIER SCI LTD	OXFORD	THE BOULEVARD, LANGFORD LANE, KIDLINGTON, OXFORD OX5 1GB, OXON, ENGLAND	0959-6526	1879-1786		J CLEAN PROD	J. Clean Prod.	DEC 20	2020	277
J	Zaki, I; Zusak, MBF; Mi'raj, DA; Hasib, FF				Zaki, Irham; Zusak, M. Bastomi Fahri; Mi'raj, Denizar Abdurrahman; Hasib, Fatin Fadhilah			Islamic community-based business cooperation and sustainable development goals: a case of pesantren community in Indonesia	INTERNATIONAL JOURNAL OF ETHICS AND SYSTEMS			English	Article; Early Access						Pesantren; Hebitren; Sustainable development goals	KNOWLEDGE MANAGEMENT; SOCIAL ENTERPRISES; ENTREPRENEURSHIP; RESILIENCE; INNOVATION; STRATEGY; MODEL	Purpose This study aims to discuss the model of community-based cooperation between pesantren businesses, using case study approach toward an Indonesian pesantren community. Design/methodology/approach The data in this research are gathered through through in-depth interviews with Hebitren managements and forum group discussion with the stakeholders of the Hebitren, which includes Hebitren manage…	[Zaki, Irham; Zusak, M. Bastomi Fahri; Mi'raj, Denizar Abdurrahman; Hasib, Fatin Fadhilah] Univ Airlangga, Fac Econ & Business, Dept Islamic Econ, Surabaya, Indonesia		Zaki, I (corresponding author), Univ Airlangga, Fac Econ & Business, Dept Islamic Econ, Surabaya, Indonesia.	irham-z@feb.unair.ac.id			Penelitian Unggulan Fakultas Universitas Airlangga	This research was supported by Penelitian Unggulan Fakultas Universitas Airlangga for the grant and financial support.		42	0	0	0	0	EMERALD GROUP PUBLISHING LTD	BINGLEY	HOWARD HOUSE, WAGON LANE, BINGLEY BD16 1WA, W YORKSHIRE, ENGLAND	2514-9369	2514-9377		INT J ETHICS SYST	Int. J. Ethics Syst.
J	Kurowska-Pysz, J				Kurowska-Pysz, Joanna			Opportunities for Cross-Border Entrepreneurship Development in a Cluster Model Exemplified by the Polish-Czech Border Region	SUSTAINABILITY			English	Article; Proceedings Paper	Sustainable Asia Conference (SAC)	SEP 20-21, 2015	Lanzhou, PEOPLES R CHINA			partnerships; sustainable development of the border region; cluster; cross-border entrepreneurship; cross-border cooperation	COOPERATION	The subject of the paper is the analysis and evaluation of cross-border entrepreneurship development opportunities on the basis of cross-border cooperation, which has gradually evolved from consisting of bilateral partnerships to a networking model or even a cluster. The study conducted at the Polish-Czech border area indicates that, in terms of the development of cross-border cooperation, the ec…	[Kurowska-Pysz, Joanna] Univ Dbrowa Gornicza, Management & Engn Prod Dept, Str Cieplaka 1c, PL-413001 Dabrowa Gornicza, Poland		Kurowska-Pysz, J (corresponding author), Univ Dbrowa Gornicza, Management & Engn Prod Dept, Str Cieplaka 1c, PL-413001 Dabrowa Gornicza, Poland.	jkurowska@wsb.edu.pl		Kurowska-Pysz, Joanna/0000-0002-3967-9263				47	37	38	5	44	MDPI	BASEL	ST ALBAN-ANLAGE 66, CH-4052 BASEL, SWITZERLAND	2071-1050			SUSTAINABILITY-BASEL	Sustainability	MAR	2016	8	3
J	Nayak, BS				Nayak, Bhabani Shankar			Reconceptualising Public Private Partnerships (PPPs) in global public policy	WORLD JOURNAL OF ENTREPRENEURSHIP MANAGEMENT AND SUSTAINABLE DEVELOPMENT			English	Article						Public private partnership; Global public policy	PROJECTS; FINANCE; PERFORMANCE; MONEY	Purpose The paper provides historical outlook on different trends in PPPs in global public policy. The purpose of this paper is to reject the essentialist and neoliberal approach to PPPs by critically evaluating both normative and empirical arguments within existing literature. Design/methodology/approach The paper draws its methodological lineages to nonlinear historical narrative around the con…	[Nayak, Bhabani Shankar] Coventry Univ, Sch Strategy & Leadership, Business Sch, Coventry, W Midlands, England		Nayak, BS (corresponding author), Coventry Univ, Sch Strategy & Leadership, Business Sch, Coventry, W Midlands, England.	bhabani79@gmail.com	Nayak, Bhabani Shankar/G-4662-2019	Nayak, Bhabani Shankar/0000-0003-4927-0055				80	0	0	0	3	EMERALD GROUP PUBLISHING LTD	BINGLEY	HOWARD HOUSE, WAGON LANE, BINGLEY BD16 1WA, W YORKSHIRE, ENGLAND	2042-5961	2042-597X		WORLD J ENTREP MANAG	World J. Entrep. Manag. Sustain. Dev.	OCT 22	2019	15	3
J	Gunzel-Jensen, F; Rask, M				Gunzel-Jensen, Franziska; Rask, Morten			Combating climate change through collaborations? Lessons learnt from one of the biggest failures in environmental entrepreneurship	JOURNAL OF CLEANER PRODUCTION			English	Article						Green/sustainable transport; Environmental entrepreneurship; Electric vehicles; Stakeholder commitment; Partnership paradox; Climate change	BUSINESS; MODEL; SUSTAINABILITY	Responses to climate change have shifted significantly towards renewable energy, even while progress remains slower than predicted. Improving advances here requires joint efforts by private, public and social sector organizations. Yet, many of these collaborations fail or fall short of their potential. This indepth case study of the electric vehicle infrastructure provider Better Place finds that…	[Gunzel-Jensen, Franziska; Rask, Morten] Aarhus Univ, Sch Business & Social Sci, Dept Management, Fuglesangs Alle 4, DK-8210 Aarhus V, Denmark		Gunzel-Jensen, F (corresponding author), Aarhus Univ, Sch Business & Social Sci, Dept Management, Fuglesangs Alle 4, DK-8210 Aarhus V, Denmark.	Mfrang@mgmt.au.dk; mr@morten-rask.dk						37	2	2	2	17	ELSEVIER SCI LTD	OXFORD	THE BOULEVARD, LANGFORD LANE, KIDLINGTON, OXFORD OX5 1GB, OXON, ENGLAND	0959-6526	1879-1786		J CLEAN PROD	J. Clean Prod.	JAN 1	2021	278
J	Munyasya, BM; Chileshe, N				Munyasya, Brenda Mutanu; Chileshe, Nicholas			Towards Sustainable Infrastructure Development: Drivers, Barriers, Strategies, and Coping Mechanisms	SUSTAINABILITY			English	Article						drivers; barriers; implementation; coping mechanisms; correlation analysis; sustainable infrastructure; South Australia; construction industry	PUBLIC-PRIVATE PARTNERSHIPS; CRITICAL SUCCESS FACTORS; CONSTRUCTION PROJECTS; MANAGEMENT; ENTREPRENEURSHIP; PERFORMANCE; PROCUREMENT; CHALLENGES; LEADERSHIP; COUNTRIES	Despite the advent of the new Sustainable Development Goals, and noted benefits around the social, economic, and environmental aspects, the sustainable infrastructure development (SID) implementation process faces a number of challenges. Moreover, while there is a plethora of studies around sustainable infrastructure, there are limited studies undertaken on the influencing drivers and barriers pa…	[Munyasya, Brenda Mutanu] Univ South Australia, Sch Nat & Built Environm, Adelaide, SA 5001, Australia; [Chileshe, Nicholas] Univ South Australia, Sch Nat & Built Environm, Ctr Nat & Built Environm NBERC, Adelaide, SA 5001, Australia		Chileshe, N (corresponding author), Univ South Australia, Sch Nat & Built Environm, Ctr Nat & Built Environm NBERC, Adelaide, SA 5001, Australia.	munby002@mymail.unisa.edu.au; nicholas.chileshe@unisa.edu.au	Chileshe, Nicholas/F-5482-2010	Chileshe, Nicholas/0000-0002-1981-7518				62	12	12	6	26	MDPI	BASEL	ST ALBAN-ANLAGE 66, CH-4052 BASEL, SWITZERLAND		2071-1050		SUSTAINABILITY-BASEL	Sustainability	DEC	2018	10	12
J	Mazhar, R; Ghafoor, A; Xuehao, B; Wei, Z				Mazhar, Rabia; Ghafoor, Abdul; Xuehao, Bi; Wei, Zou			Fostering sustainable agriculture: Do institutional factors impact the adoption of multiple climate-smart agricultural practices among new entry organic farmers in Pakistan?	JOURNAL OF CLEANER PRODUCTION			English	Article						Climate-smart agriculture; Integrated planning; Sustainable development; Market orientation; Entrepreneurial support	INTEGRATED PEST-MANAGEMENT; GREENHOUSE-GAS EMISSIONS; FOOD SECURITY; CONSERVATION AGRICULTURE; CROP-ROTATION; ADAPTATION STRATEGIES; COVER CROPS; SOIL; AGROFORESTRY; TECHNOLOGY	Amidst recent environmental challenges, Climate-Smart Agricultural (CSA) practices have been widely acknowledged as a prospective and effective alternative to sustainable food production. Despite the serious global concerns and appeal to implement Agenda 2030, the task for the widespread adoption of CSA-practices seems challenging in developing countries. To this end, this study examines the impa…	[Mazhar, Rabia; Xuehao, Bi; Wei, Zou] Nanjing Agr Univ, Coll Publ Adm, Nanjing 210095, Jiangsu, Peoples R China; [Ghafoor, Abdul] Univ Agr Faisalabad, Inst Business Management Sci, Faisalabad, Pakistan		Wei, Z (corresponding author), Nanjing Agr Univ, Coll Publ Adm, Nanjing 210095, Jiangsu, Peoples R China.	Ghafooruaf@hot.com; njauzw@163.com			National Natural Science Foundation of P.R. ChinaNational Natural Science Foundation of China (NSFC) [18AGL014]	This research was sponsored by the National Natural Science Foundation of P.R. China (Project ID: 18AGL014).		130	6	6	9	25	ELSEVIER SCI LTD	OXFORD	THE BOULEVARD, LANGFORD LANE, KIDLINGTON, OXFORD OX5 1GB, OXON, ENGLAND	0959-6526	1879-1786		J CLEAN PROD	J. Clean Prod.	FEB 10	2021	283
J	Pevnaya, MV; Drozdova, AA; Cernicova-Buca, M				Pevnaya, Maria V.; Drozdova, Anna A.; Cernicova-Buca, Mariana			Making Room for Volunteer Participation in Managing Public Affairs: A Russian Experience	SUSTAINABILITY			English	Article						public administration; volunteerism; sustainable partnership; development	CIVIL-SOCIETY; STATE; COPRODUCTION; RELIGIOSITY; EXPENDITURE; SERVICES; GAP	In 2018, the United Nations Volunteers organization recognized that the governmental support for volunteering is a superior public management practice, offering the much-needed fuel for the integration of volunteering in politics, law-making, and social planning at the government level. The present article analyzes the current situation of governmental support for volunteering at federal, regiona…	[Pevnaya, Maria V.; Drozdova, Anna A.] Ural Fed Univ, Inst Publ Adm & Entrepreneurship, Ekaterinburg 620002, Russia; [Cernicova-Buca, Mariana] Politehn Univ Timisoara, Dept Commun & Foreign Languages, Timisoara 300006, Romania		Pevnaya, MV (corresponding author), Ural Fed Univ, Inst Publ Adm & Entrepreneurship, Ekaterinburg 620002, Russia.; Cernicova-Buca, M (corresponding author), Politehn Univ Timisoara, Dept Commun & Foreign Languages, Timisoara 300006, Romania.	m.v.pevnaya@urfu.ru; usovet_info@mail.ru; mariana.cernicova@upt.ro	Cernicova-Buca, Mariana/AAY-1685-2020; Cernicova-Buca, Mariana M./N-6787-2014; Drozdova, Anna A/L-4435-2016; Pevnaya, Maria/AAA-6886-2019	Cernicova-Buca, Mariana/0000-0002-5736-9576; Cernicova-Buca, Mariana M./0000-0002-5736-9576; Drozdova, Anna A/0000-0002-1599-8446; Pevnaya, Maria/0000-0003-3591-1181	RFBRRussian Foundation for Basic Research (RFBR) [20-011-00471]; Act 211 Government of the Russian Federation [02, A03.21.0006]	The reported study was funded by RFBR, project number 20-011-00471.The research was supported by Act 211 Government of the Russian Federation, contract No 02.A03.21.0006.		55	2	2	7	14	MDPI	BASEL	ST ALBAN-ANLAGE 66, CH-4052 BASEL, SWITZERLAND		2071-1050		SUSTAINABILITY-BASEL	Sustainability	DEC	2020	12	24
J	Findler, F; Schonherr, N; Lozano, R; Reider, D; Martinuzzi, A				Findler, Florian; Schoenherr, Norma; Lozano, Rodrigo; Reider, Daniela; Martinuzzi, Andre			The impacts of higher education institutions on sustainable development A review and conceptualization	INTERNATIONAL JOURNAL OF SUSTAINABILITY IN HIGHER EDUCATION			English	Review						Higher education institutions; Sustainability; Impact; Review; Sustainable development	ECONOMIC-IMPACT; ENTREPRENEURIAL UNIVERSITY; CARBON FOOTPRINT; COMMUNITY; CAMPUS; EMISSIONS; FRAMEWORK; PARTNERSHIPS; INTEGRATION; EFFICIENCY	Purpose This paper aims to conceptualize impacts of higher education institutions (HEIs) on sustainable development (SD), complementing previous literature reviews by broadening the perspective from what HEIs do in pursuit of SD to how these activities impact society, the environment and the economy. Design/methodology/approach The paper provides a systematic literature review of peer-reviewed jo…	[Findler, Florian; Schoenherr, Norma] Vienna Univ Econ & Business, Inst Managing Sustainabil, Vienna, Austria; [Lozano, Rodrigo] Univ Gavle, Gavle, Sweden; [Reider, Daniela; Martinuzzi, Andre] Vienna Univ Econ & Business, Vienna, Austria		Findler, F (corresponding author), Vienna Univ Econ & Business, Inst Managing Sustainabil, Vienna, Austria.	florian.findler@wu.ac.at	Lozano, Rodrigo/B-5594-2019	Lozano, Rodrigo/0000-0003-1441-7555; Schonherr, Norma/0000-0002-0051-033X; Findler, Florian/0000-0003-3000-9914				91	83	84	25	98	EMERALD GROUP PUBLISHING LTD	BINGLEY	HOWARD HOUSE, WAGON LANE, BINGLEY BD16 1WA, W YORKSHIRE, ENGLAND	1467-6370	1758-6739		INT J SUST HIGHER ED	Int. J. Sustain. High. Educ.	JAN 7	2019	20	1
J	Eitzen, C; Sartorius, K				Eitzen, C.; Sartorius, K.			Strategies for sustainable growth in JSE-listed companies	SOUTH AFRICAN JOURNAL OF BUSINESS MANAGEMENT			English	Article							ENTREPRENEURSHIP; FIRMS	Achieving high growth that is sustainable is an elusive goal for all but a few great companies. Despite the relative importance of this topic, limited research has been performed to explain this phenomenon, especially in a South African context. This paper adopts an exploratory approach to investigate some of the variables that influence company growth, as well as their choice of strategy. A mixe…	[Eitzen, C.; Sartorius, K.] Univ Witwatersrand, Sch Accountancy, Johannesburg, South Africa		Sartorius, K (corresponding author), Univ Witwatersrand, Sch Accountancy, Johannesburg, South Africa.	Kurt.Sartorius@wits.ac.za						51	1	1	0	15	AOSIS	CAPE TOWN	POSTNET SUITE 55, PRIVATE BAG X22, TYGERVALLEY, CAPE TOWN, 00000, SOUTH AFRICA	2078-5585	2078-5976		S AFR J BUS MANAG	S. Afr. J. Bus. Manag.	SEP	2012	43	3
J	Filley, TR; Li, ML; Zhuang, J; Yu, GR; Sayler, G; Ouyang, ZY; Han, XG; Zhang, XD; Jiang, GB; Zhou, CH; Wang, F; Bickham, JW				Filley, Timothy R.; Li, Meiling; Zhuang, Jie; Yu, Guirui; Sayler, Gary; Ouyang, Zhiyun; Han, Xingguo; Zhang, Xudong; Jiang, Guibin; Zhou, Chenghu; Wang, Fan; Bickham, John W.			Bi-national research and education cooperation in the US-China EcoPartnership for Environmental Sustainability	JOURNAL OF RENEWABLE AND SUSTAINABLE ENERGY			English	Article								The U.S.-China EcoPartnership for Environmental Sustainability (USCEES), one of 30 EcoPartnerships, was established within the U.S.-China Strategic Economic Dialogue framework in May 2011 by a joint agreement between the U.S. Department of State and China's National Development and Reform Commission. The USCEES has the goal of fostering bi-national research innovation, communication, and entrepre…	[Filley, Timothy R.; Wang, Fan] Purdue Univ, US China EcoPartnership Environm Sustainabil, Global Sustainabil Inst, W Lafayette, IN 47907 USA; [Li, Meiling; Yu, Guirui] Chinese Acad Sci, Key Lab Ecosyst Network Observat & Modeling, Inst Geog Sci & Nat Resources Res, Beijing 100101, Peoples R China; [Zhuang, Jie] Chinese Acad Sci, Key Lab Pollut Ecol & Environm Engn, Inst Appl Ecol, Shenyang 11001…		Filley, TR (corresponding author), Purdue Univ, US China EcoPartnership Environm Sustainabil, Global Sustainabil Inst, W Lafayette, IN 47907 USA.	Filley@purdue.edu	Han, Xingguo/K-7552-2016; 于, 贵瑞/C-1768-2014; xin, chen/AAF-9544-2020	Han, Xingguo/0000-0002-1836-975X; 于, 贵瑞/0000-0002-1859-8966; Filley, Timothy/0000-0001-7250-5065	Purdue University Global Sustainability Institute; Chinese Academy of Sciences Institute of Geographic Sciences and Natural Resources Research; University of Tennessee and Oak Ridge National Lab (USA) Joint Institute for Biological Sciences; Chinese Academy of Sciences Institute of Applied Ecology; University of Tennessee Institute for a Secure and Sustainable Environment; Chinese Academy of Scie…	We would like to thank the anonymous reviewers and the editors for helpful comments. We would like to acknowledge support for the activities of the U.S.-China EcoPartnership for Environmental Sustainability from the Purdue University Global Sustainability Institute, the Chinese Academy of Sciences Institute of Geographic Sciences and Natural Resources Research, the University of Tennessee and Oak…		6	3	3	0	55	AMER INST PHYSICS	MELVILLE	1305 WALT WHITMAN RD, STE 300, MELVILLE, NY 11747-4501 USA	1941-7012			J RENEW SUSTAIN ENER	J. Renew. Sustain. Energy	JUL	2015	7	4
J	Norese, MF; Corazza, L; Bruschi, F; Cisi, M				Norese, Maria Franca; Corazza, Laura; Bruschi, Fabio; Cisi, Maurizio			A multiple criteria approach to map ecological-inclusive business models for sustainable development	INTERNATIONAL JOURNAL OF SUSTAINABLE DEVELOPMENT AND WORLD ECOLOGY			English	Article						Multiple criteria approach; mcda; ecological-inclusive business models; social entrepreneurship; bottom-of-Pyramid	HYBRID ORGANIZATIONS; MISSION DRIFT; INNOVATION; BOTTOM; CHALLENGES; CREATION; BASE; STRATEGIES; BARRIERS; IMPACTS	The paper presents the first attempt to apply a multiple criteria approach to map ecological-inclusive business models and to structure their main features, in terms of sustainable development. Ecological-inclusive business models are presented in this study, and 15 cases pertaining to agro-food organisations located in Sub-Saharan Africa are considered. These companies simultaneously deliver pos…	[Norese, Maria Franca] Politecn Torino, Dept Management & Prod Engn, Turin, Italy; [Bruschi, Fabio] Univ Torino, Dept Management, Turin, Italy; [Bruschi, Fabio] Green Router, Milan, Italy		Norese, MF (corresponding author), Politecn Torino, Dept Management & Prod Engn, Turin, Italy.	maria.norese@polito.it	CORAZZA, LAURA/O-3327-2014	CORAZZA, LAURA/0000-0002-3859-1913; CISI, Maurizio/0000-0001-5281-0978; NORESE, Maria Franca/0000-0001-7317-8107				73	5	6	7	22	TAYLOR & FRANCIS INC	PHILADELPHIA	530 WALNUT STREET, STE 850, PHILADELPHIA, PA 19106 USA	1350-4509	1745-2627		INT J SUST DEV WORLD	Int. J. Sustain. Dev. World Ecol.	JAN 2	2021	28	1
J	Urban, B; Maboko, P				Urban, B.; Maboko, P.			Corporate sustainability: a focus on entrepreneurship, collaboration and regulation in the South African healthcare industry	INTERNATIONAL JOURNAL OF INNOVATION AND SUSTAINABLE DEVELOPMENT			English	Article						corporate sustainability; corporate entrepreneurship; entrepreneurial orientation; regulations; collaborations; innovation; South Africa	SOCIAL-RESPONSIBILITY; FIRM PERFORMANCE; ORIENTATION; INNOVATION; ENVIRONMENT; PERCEPTION; MANAGEMENT	The global business landscape is characterised by uncertainty that has compelled firms to look beyond traditional models of management, which are under scrutiny in terms of sustainability. Researchers have advocated entrepreneurship as a means for firms to transform themselves into flexible, more responsive units that provide enhanced services through ongoing innovation. The context and survey po…	[Urban, B.; Maboko, P.] Univ Witwatersrand, Wits Business Sch, Grad Sch Management, Johannesburg, South Africa		Urban, B (corresponding author), Univ Witwatersrand, Wits Business Sch, Grad Sch Management, Johannesburg, South Africa.	boris.urban@wits.ac.za; pmaboko@wits.ac.za						67	2	2	2	5	INDERSCIENCE ENTERPRISES LTD	GENEVA	WORLD TRADE CENTER BLDG, 29 ROUTE DE PRE-BOIS, CASE POSTALE 856, CH-1215 GENEVA, SWITZERLAND	1740-8822	1740-8830		INT J INNOV SUSTAIN	Int. J. Innov. Sustain. Dev.		2020	14	2
J	Powell, EE; Hamann, R; Bitzer, V; Baker, T				Powell, E. Erin; Hamann, Ralph; Bitzer, Verena; Baker, Ted			Bringing the elephant into the room? Enacting conflict in collective prosocial organizing	JOURNAL OF BUSINESS VENTURING			English	Article						Entrepreneurship; Prosocial; Cross-sector partnership; Material interests	CROSS-SECTOR PARTNERSHIPS; VALUE CREATION; ENTREPRENEURSHIP; CHALLENGES; INNOVATION; FRAMEWORK; MARIKANA; STRATEGY; IDENTITY; AFRICA	Cross-sector partnerships have the capacity to bring together partners from very different backgrounds and circumstances toward collective prosocial efforts. We conducted a longitudinal inductive field study of eight cross-sector partnerships formed as new ventures addressing a variety of fundamental social challenges in the context of deep inequality in post-Apartheid South Africa. This allowed …	[Powell, E. Erin] Clemson Univ, Coll Business, Clemson, SC 29634 USA; [Hamann, Ralph; Baker, Ted] Univ Cape Town, Grad Sch Business, Cape Town, South Africa; [Bitzer, Verena] Royal Trop Inst, KIT Sustainable Econ Dev, Amsterdam, Netherlands; [Baker, Ted] Rutgers Business Sch, Newark, NJ USA; [Baker, Ted] Rutgers Business Sch, New Brunswick, NJ USA		Powell, EE (corresponding author), Clemson Univ, Coll Business, Clemson, SC 29634 USA.	eepowel@clemson.edu	Hamann, Ralph/J-9341-2019	Hamann, Ralph/0000-0002-4694-1987				71	21	21	2	44	ELSEVIER SCIENCE BV	AMSTERDAM	PO BOX 211, 1000 AE AMSTERDAM, NETHERLANDS	0883-9026	1873-2003		J BUS VENTURING	J. Bus. Ventur.	SEP	2018	33	5
J	Stal, HI; Bengtsson, M; Manzhynski, S				Stal, Herman, I; Bengtsson, Maria; Manzhynski, Siarhei			Cross-sectoral collaboration in business model innovation for sustainable development: Tensions and compromises	BUSINESS STRATEGY AND THE ENVIRONMENT			English	Article						business models for sustainability; collaboration; institutional logics; mobility; power; tensions	INSTITUTIONAL ENTREPRENEURSHIP; LOGICS; PERSPECTIVE; POWER	Cross-sectoral collaboration is argued to be vital for business model innovation for sustainability and the tension-filled choices it involves but brings its own complexities. We therefore investigate how institutional logics and power affect the interests and dependencies of City planners and real-estate developers involved in developing a business model for sustainable mobility. Through analyzi…	[Stal, Herman, I] Gothenburg Univ, Gothenburg Sch Business Econ & Law, Gothenburg, Sweden; [Bengtsson, Maria; Manzhynski, Siarhei] Umea Univ, Umea Sch Business Econ & Stat, Umea, Sweden		Stal, HI (corresponding author), Gothenburg Univ, Gothenburg Sch Business Econ & Law, Gothenburg, Sweden.	herman.stal@gu.se	; Manzhynski, Siarhei/G-8162-2015	Stal, Herman/0000-0002-0186-0358; Manzhynski, Siarhei/0000-0003-0499-2927	Familjen Kamprads Stiftelse [20160063]; Svenska Forskningsradet FormasSwedish Research Council Formas [2019-00520]	Familjen Kamprads Stiftelse, Grant/Award Number: 20160063; Svenska Forskningsradet Formas, Grant/Award Number: 2019-00520		51	5	5	23	27	WILEY	HOBOKEN	111 RIVER ST, HOBOKEN 07030-5774, NJ USA	0964-4733	1099-0836		BUS STRATEG ENVIRON	Bus. Strateg. Environ.	JAN	2022	31	1
J	Pakura, S				Pakura, Stefanie			Open innovation as a driver for new organisations: a qualitative analysis of green-tech start-ups	INTERNATIONAL JOURNAL OF ENTREPRENEURIAL VENTURING			English	Article						green entrepreneurship; green tech companies; green start-ups; social entrepreneurship; sustainable innovation; open innovation; innovation process; openness; external partnerships; open innovation partners; green technology; new organisations; experts interviews; qualitative research; Germany	MEDIUM-SIZED ENTERPRISES; RESEARCH-AND-DEVELOPMENT; SUSTAINABLE ENTREPRENEURSHIP; EXTERNAL PARTNERSHIPS; TECHNOLOGY; SMES; CAPABILITIES; PERFORMANCE; VENTURES; PARADOX	Start-ups, to which two-thirds of radical sustainable innovations are credited, have been identified as the driving force of the green-tech industry. Linking green-tech start-ups with open innovation, this study used semi-structured expert interviews to identify key partners for open innovation, providing insights into core opportunities and risks emerging in the innovation process. The results s…	[Pakura, Stefanie] Univ Hamburg, Chair Management & Digital Markets, Hamburg, Germany		Pakura, S (corresponding author), Univ Hamburg, Chair Management & Digital Markets, Hamburg, Germany.	Stefanie.pakura@uni-hamburg.de						81	3	3	4	24	INDERSCIENCE ENTERPRISES LTD	GENEVA	WORLD TRADE CENTER BLDG, 29 ROUTE DE PRE-BOIS, CASE POSTALE 856, CH-1215 GENEVA, SWITZERLAND	1742-5360	1742-5379		INT J ENTREP VENTUR	Int. J. Entrep. Ventur.		2020	12	1
J	Fernandes, S				Fernandes, Silvia			INNOVATION ACCELERATORS AS ENTREPRENEURIAL AND INTERDISCIPLINARY ENGINES: THE PORTUGUESE CASE	JOURNAL OF SPATIAL AND ORGANIZATIONAL DYNAMICS			English	Article						Innovation Accelerators; Entrepreneurship; Partnerships; Open Innovation	NETWORKS; BIOTECHNOLOGY; FIRMS	Today's competition is tough, due especially to emergent information systems (IS) and information technology (IT) support. Managers must continuously cope with challenges to keep their businesses innovative and sustainable. They take most of their decisions based on considerable amounts of data. An important step is to employ strategies based on open innovation: partnerships with people who know …	[Fernandes, Silvia] Univ Algarve, Fac Econ, Res Ctr Spatial & Org Dynam, Faro, Portugal		Fernandes, S (corresponding author), Univ Algarve, Fac Econ, Res Ctr Spatial & Org Dynam, Faro, Portugal.	sfernan@ualg.pt			FCT - the Foundation for Science and Technology [UID/SOC/04020/2013]	This paper was financed by National Funds provided by FCT - the Foundation for Science and Technology - through project UID/SOC/04020/2013.		30	1	1	1	16	CIEO, RESEARCH CENTER SPATIAL & ORGANIZATIONAL DYNAMICS	FARO	UNIV ALGARVE CAMPUS GAMBELAS, BUILDING 9, FARO, 8005-139, PORTUGAL	1647-3183			J SPAT ORGAN DYN	J. Spat. Organ. Dyn.		2016	4	3
J	Sadiq, M; Nonthapot, S; Mohamad, S; Ehsanullah, S; Iqbal, N				Sadiq, Muhammad; Nonthapot, Sakkarin; Mohamad, Shafi; Ehsanullah, Syed; Iqbal, Nadeem			Does green finance matter for sustainable entrepreneurship and environmental corporate social responsibility during COVID-19?	CHINA FINANCE REVIEW INTERNATIONAL			English	Article						Ecological enterprises; Sustainability growth; Ecological emission Kuznets curve	RISK	Purpose The discourse aimed to investigate green finance practices under the assumptions of several notable climate advisors and speculators in Asia and particularly in Southeast Asia. The study intrigues by considering financial specialists to vent government spending on green restoration plans leading toward green bankable venture openings for the public and private sector. This section disting…	[Sadiq, Muhammad; Mohamad, Shafi] Taylors Univ, Subang Jaya, Malaysia; [Nonthapot, Sakkarin] Khon Kaen Univ, Khon Kaen, Thailand; [Ehsanullah, Syed] Univ Utara Malaysia, Sintok, Kedah, Malaysia; [Iqbal, Nadeem] Air Univ, Islamabad, Pakistan		Iqbal, N (corresponding author), Air Univ, Islamabad, Pakistan.	muhammad.sadiq@taylors.edu.my; sakkno@kku.ac.th; cheekeong.ooi@taylors.edu.my; syed_ehsan_ullah@oyagsb.uum.edu.my; drnadeemiqbal1@gmail.com	Mohamad, Shafi/AFQ-3380-2022	Nonthapot, Sakkarin/0000-0002-7955-297X; Sadiq, Muhammad/0000-0002-6859-818X				50	22	22	10	18	EMERALD GROUP PUBLISHING LTD	BINGLEY	HOWARD HOUSE, WAGON LANE, BINGLEY BD16 1WA, W YORKSHIRE, ENGLAND	2044-1398	2044-1401		CHINA FINANC REV INT	China Financ. Rev. Int.	APR 7	2022	12	2
J	Houe, T; Duchamp, D				Houe, Thierry; Duchamp, David			Relational impact of buyer-supplier dyads on sustainable purchasing and supply management: a proximity perspective	INTERNATIONAL JOURNAL OF LOGISTICS MANAGEMENT			English	Article						Buyer-supplier relationships; Sourcing and supply; Supplier management; Sustainability	CHAIN MANAGEMENT; ENVIRONMENTAL-MANAGEMENT; PERFORMANCE; INNOVATION; PROCUREMENT; DRIVERS; QUALITY	Purpose Sustainable purchasing and supply management (SPSM) is a lever of sustainable development for companies and remains an interesting research issue that can be analysed from various perspectives. By considering the polymorphic concept of proximity as a theoretical support, this research studies the buyer-supplier dyad and aims to answer the following question. How does the diversity of buye…	[Houe, Thierry] Univ Lorraine, ICN Business Sch, Dept Supply Chain Management & Informat Syst, CEREFIGE, Nancy, France; [Duchamp, David] Univ Lorraine, ICN Business Sch, Dept Strategy & Entrepreneurship, CEREFIGE, Nancy, France		Houe, T (corresponding author), Univ Lorraine, ICN Business Sch, Dept Supply Chain Management & Informat Syst, CEREFIGE, Nancy, France.	thierry.houe@icn-artem.com						86	1	1	3	15	EMERALD GROUP PUBLISHING LTD	BINGLEY	HOWARD HOUSE, WAGON LANE, BINGLEY BD16 1WA, W YORKSHIRE, ENGLAND	0957-4093	1758-6550		INT J LOGIST MANAG	Int. J. Logist. Manag.	APR 29	2021	32	2
J	Mazzucato, M; Robinson, DKR				Mazzucato, Mariana; Robinson, Douglas K. R.			Co-creating and directing Innovation Ecosystems? NASA's changing approach to public-private partnerships in low-earth orbit	TECHNOLOGICAL FORECASTING AND SOCIAL CHANGE			English	Article						Innovation ecosystem; Market creation; Space sector; Entrepreneurial state; Public private partnerships; Mission oriented public agencies	RESEARCH-AND-DEVELOPMENT; SPACE-SHUTTLE; TECHNOLOGIES; ORGANIZATION; CHALLENGES; KNOWLEDGE; PROGRAMS; NETWORKS; INDUSTRY; SYSTEMS	U.S. public activities in space directed via NASA are undergoing change. While NASA has historically been able to drive market creation, through its procurement policy (which is much weaker in Europe), the past decade has seen a visible shift in US space policy, away from NASA-directed developments in low-Earth orbit (LEO) towards an ecosystem with a mix of private, not-for-profit, and public act…	[Mazzucato, Mariana] UCL, Inst Innovat & Publ Purpose, London, England; [Mazzucato, Mariana] Univ Sussex, SPRU, Econ Innovat, Brighton, E Sussex, England; [Robinson, Douglas K. R.] Univ Paris Est Marne la Vallee, LISIS, Champs Sur Marne, France		Robinson, DKR (corresponding author), Univ Paris Est Marne la Vallee, LISIS, Champs Sur Marne, France.	contact@douglas-robinson.com	Robinson, Douglas/W-7905-2019					65	26	27	8	72	ELSEVIER SCIENCE INC	NEW YORK	STE 800, 230 PARK AVE, NEW YORK, NY 10169 USA	0040-1625	1873-5509		TECHNOL FORECAST SOC	Technol. Forecast. Soc. Chang.	NOV	2018	136
J	Popkova, EG; Sergi, BS				Popkova, Elena G.; Sergi, Bruno S.			Dataset Modelling of the Financial Risk Management of Social Entrepreneurship in Emerging Economies	RISKS			English	Article						financial risk; risk management; dataset modelling; social entrepreneurship; sustainable development; emerging economies	SUSTAINABLE DEVELOPMENT; GREEN FINANCE	The relevance of this study lies in the fact that financial risk is a serious obstacle to the development of social entrepreneurship, preventing the implementation of potential support for sustainable development goals in business. The purpose of this article is to clarify specific aspects of financing factors and financial risk related to social entrepreneurship in developing countries (in compa…	[Popkova, Elena G.] MGIMO Univ, Moscow State Inst Int Relat, Chair Econ Policy & Public Private Partnership, Moscow 119454, Russia; [Sergi, Bruno S.] Harvard Univ, Ctr Int Dev, Cambridge, MA 02138 USA; [Sergi, Bruno S.] Univ Messina, Dept Econ, I-98122 Messina, Italy		Popkova, EG (corresponding author), MGIMO Univ, Moscow State Inst Int Relat, Chair Econ Policy & Public Private Partnership, Moscow 119454, Russia.	elenapopkova@yahoo.com; bsergi@fas.harvard.edu		Popkova, Elena/0000-0003-2136-2767; Sergi, Bruno Sergio/0000-0002-5050-5651				41	3	3	3	3	MDPI	BASEL	ST ALBAN-ANLAGE 66, CH-4052 BASEL, SWITZERLAND		2227-9091		RISKS	Risks	DEC	2021	9	12
J	Munoz, P; Cohen, B				Munoz, Pablo; Cohen, Boyd			The Making of the Urban Entrepreneur	CALIFORNIA MANAGEMENT REVIEW			English	Article						entrepreneurship; partnerships; business models; urban entrepreneurship; cities; case study; collaboration; innovation	SOCIAL ENTREPRENEURSHIP; OPPORTUNITIES	Pressures on infrastructure-due to growing urban populations, the ubiquity of new technologies, and collaborative business models-are fostering a new form of entrepreneurship focused on addressing quality of life in cities. Urban entrepreneurs are challenging the logic of formal market structures, forcing us to re-frame our thinking around the interactions between place, individuals, institutions…	[Munoz, Pablo] Univ Leeds, Business & Sustainable Change Sustainabil Res Ins, Leeds, W Yorkshire, England; [Munoz, Pablo] Univ Desarrollo, Santiago, Chile; [Cohen, Boyd] EADA Business Sch, Entrepreneurship & Sustainabil, Barcelona, Spain; [Cohen, Boyd] Univ Vic, Barcelona, Spain		Munoz, P (corresponding author), Univ Leeds, Business & Sustainable Change Sustainabil Res Ins, Leeds, W Yorkshire, England.; Munoz, P (corresponding author), Univ Desarrollo, Santiago, Chile.	p.munoz@leeds.ac.uk; bcohen@eada.edu	Muñoz, Pablo/ABF-5706-2020; Barretta, Paul G./G-4383-2016	Barretta, Paul G./0000-0002-6940-587X; Munoz, Pablo/0000-0002-8843-5943				22	23	23	3	20	SAGE PUBLICATIONS INC	THOUSAND OAKS	2455 TELLER RD, THOUSAND OAKS, CA 91320 USA	0008-1256	2162-8564		CALIF MANAGE REV	Calif. Manage. Rev.	FAL	2016	59	1
J	Truong, VD; Hall, CM				Truong, V. Dao; Hall, C. Michael			Corporate social marketing in tourism: to sleep or not to sleep with the enemy?	JOURNAL OF SUSTAINABLE TOURISM			English	Review						Behavioural change; corporate social marketing; corporate social responsibility; public-private partnership; social marketing campaigns; sustainable consumption	PUBLIC-PRIVATE PARTNERSHIPS; POVERTY ALLEVIATION; BEHAVIOR; MANAGEMENT; CONSUMPTION; LEISURE; DEMAND; PEOPLE; HEALTH	Social marketing is regarded as an effective consumer-oriented approach to promoting behavioural change and improved well-being for individuals, communities and society. However, its potential for tourism, especially sustainable tourism, remains under-researched. This article examines the utilisation of social marketing by tourism businesses. A search strategy identified 14 behavioural change pro…	[Truong, V. Dao] North West Univ, TREES, Potchefstroom, South Africa; [Truong, V. Dao] Natl Econ Univ, Dept Tourism & Hospitality, Hanoi, Vietnam; [Hall, C. Michael] Univ Canterbury, Dept Management Mkt & Entrepreneurship, Christchurch, New Zealand; [Hall, C. Michael] Univ Oulu, Dept Geog, Oulu, Finland; [Hall, C. Michael] Linnaeus Univ, Sch Business & Econ, Kalmar, Sweden; [Hall, C. Michael] Uni…		Hall, CM (corresponding author), Univ Canterbury, Dept Management Mkt & Entrepreneurship, Christchurch, New Zealand.; Hall, CM (corresponding author), Univ Oulu, Dept Geog, Oulu, Finland.; Hall, CM (corresponding author), Linnaeus Univ, Sch Business & Econ, Kalmar, Sweden.; Hall, CM (corresponding author), Univ Johannesburg, Sch Tourism & Hospitality, Johannesburg, South Africa.	michael.hall@canterbury.ac.nz	Hall, Colin Michael/AAT-6513-2021; Hall, Colin Michael/C-1439-2010	Hall, Colin Michael/0000-0002-7734-4587; Hall, Colin Michael/0000-0002-7734-4587				111	21	21	4	41	ROUTLEDGE JOURNALS, TAYLOR & FRANCIS LTD	ABINGDON	2-4 PARK SQUARE, MILTON PARK, ABINGDON OX14 4RN, OXON, ENGLAND	0966-9582	1747-7646		J SUSTAIN TOUR	J. Sustain. Tour.		2017	25	7
J	Perez-Encinas, A; Bueno, Y; Santos, B; Nieto-Mejia, C				Perez-Encinas, Adriana; Bueno, Yolanda; Santos, Begona; Nieto-Mejia, Camila			Are There Differences and Complementarities between Senior and Young Entrepreneurs? An Intergenerational Perspective	SUSTAINABILITY			English	Article						intergenerational entrepreneurship; young and senior entrepreneurs; push; pull and blocking entrepreneurial factors; senior entrepreneurship; motivations for entrepreneurship	MIXED-METHODS; SELF-EMPLOYMENT; OLDER WORKERS; SAMPLE-SIZE; WORKPLACE; AUTHORSHIP; EDUCATION; ISSUES	Social exclusion related to the unemployment of vulnerable population groups constitutes a crucial limitation to achieving a sustainable world. In particular, young and senior populations have specific characteristics that put them at risk of exclusion from the labor market. This circumstance has motivated an attempt to foster cooperation between these age groups to enable them to develop entrepr…	[Perez-Encinas, Adriana; Bueno, Yolanda; Santos, Begona; Nieto-Mejia, Camila] Univ Autonoma Madrid, Fac Ciencias Econ & Empresariales, Dept Business Org, Ciudad Univ Cantoblanco, Madrid 28049, Spain		Perez-Encinas, A (corresponding author), Univ Autonoma Madrid, Fac Ciencias Econ & Empresariales, Dept Business Org, Ciudad Univ Cantoblanco, Madrid 28049, Spain.	adriana.perez.encinas@uam.es; yolanda.bueno@uam.es; begonna.santos@uam.es; camila.nieto@uam.es		Perez Encinas, Adriana/0000-0001-5043-8447; BUENO HERNANDEZ, YOLANDA/0000-0002-9025-1748	IVI project [2018-1-FR01-KA204-047946]; Erasmus+ Key Action 204; European CommissionEuropean CommissionEuropean Commission Joint Research Centre	This research was funded by IVI project (2018-1-FR01-KA204-047946). Erasmus+ Key Action 204, funded with support from the European Commission. This publication reflects the views only of the author, and the Commission cannot be held responsible for any use which may be made of the information contained therein.		116	1	1	7	10	MDPI	BASEL	ST ALBAN-ANLAGE 66, CH-4052 BASEL, SWITZERLAND		2071-1050		SUSTAINABILITY-BASEL	Sustainability	MAY	2021	13	9
J	Nwokocha, VC; Nwankwo, C				Nwokocha, Victor Chukwunweike; Nwankwo, Christopher			The effects of subcontracting forms on the sustenance of SMEs A panacea for sustainable development goals (SDGs) in Enugu State Nigeria	WORLD JOURNAL OF ENTREPRENEURSHIP MANAGEMENT AND SUSTAINABLE DEVELOPMENT			English	Article						Nigeria; SMEs; SDGs; Sustenance; Production subcontracting	STRATEGIC ALLIANCES; PERFORMANCE; INNOVATION	Purpose Despite the potential of SMEs in economic development, their activities have remained largely unsustainable in Nigeria. These enterprises are constrained by a number of challenges- high cost of production, poor power supply, high infrastructural deficit etc. which have made there operations largely unproductive. The purpose of this paper is to examine the effects of production subcontract…	[Nwokocha, Victor Chukwunweike] Univ Nigeria, Dept Geog, Enugu, Nigeria; [Nwankwo, Christopher] Univ Nigeria, Dept Econ, Enugu, Nigeria		Nwokocha, VC (corresponding author), Univ Nigeria, Dept Geog, Enugu, Nigeria.	victor.nwokocha@unn.edu.ng; christopher.nwankwo@unn.edu.ng	Nwokocha, Victor/AAT-4976-2020	Nwokocha, Victor/0000-0002-2364-4752				74	1	1	0	4	EMERALD GROUP PUBLISHING LTD	BINGLEY	HOWARD HOUSE, WAGON LANE, BINGLEY BD16 1WA, W YORKSHIRE, ENGLAND	2042-5961	2042-597X		WORLD J ENTREP MANAG	World J. Entrep. Manag. Sustain. Dev.	NOV 11	2019	15	4
J	Shalender, K				Shalender, Kumar			Entrepreneurial orientation for sustainable mobility through electric vehicles: Insights from international case studies	JOURNAL OF ENTERPRISING COMMUNITIES-PEOPLE AND PLACES IN THE GLOBAL ECONOMY			English	Article						Innovation; Entrepreneurial orientation; Business models; Risk-taking; Proactiveness; Electric vehicles (EVs)	BUSINESS MODELS; MARKET ORIENTATION; SMALL FIRMS; INNOVATION; FUTURE	Purpose The research aims to clarify and give insights on the importance of entrepreneurial orientation for sustained mobility through the four business models which are currently operational in different regions of the world for supporting the commercialization drive of electric vehicles (EVs). Design/methodology/approach By drawing on extant literature, the author develops systematic business f…	[Shalender, Kumar] Amity Univ, Dept Management, Noida, India		Shalender, K (corresponding author), Amity Univ, Dept Management, Noida, India.	kshalender@gmail.com		Shalender, Kumar/0000-0002-7269-7025				36	6	6	1	12	EMERALD GROUP PUBLISHING LTD	BINGLEY	HOWARD HOUSE, WAGON LANE, BINGLEY BD16 1WA, W YORKSHIRE, ENGLAND	1750-6204	1750-6212		J ENTERP COMMUNITIES	J. Enterp. Communities		2018	12	1
J	Sadovska, V; Axelson, LE; Mark-Herbert, C				Sadovska, Vera; Ekelund Axelson, Lena; Mark-Herbert, Cecilia			Reviewing Value Creation in Agriculture-A Conceptual Analysis and a New Framework	SUSTAINABILITY			English	Review						added value; collaboration; communication; food production; food processing; innovation; sustainable agriculture; sustainable value; Triple Bottom Line	SUSTAINABLE DEVELOPMENT; BUSINESS MODELS; VALUE CHAIN; ECONOMIC-PERFORMANCE; CREDENCE ATTRIBUTES; VALUE CAPTURE; CO-CREATION; SLOW FOOD; INNOVATION; SYSTEMS	Creation of business value is a major objective of any enterprise, but the way in which value is created and its consequences call for re-evaluation in response to current sustainability goals. The agricultural sector serves basic human needs, but its systems and methods for production, processing, and consumption often pose challenges to sustainable development. To address these challenges, this…	[Sadovska, Vera; Ekelund Axelson, Lena] Swedish Univ Agr Sci, Dept Work Sci Business Econ & Environm Psychol, S-23053 Alnarp, Sweden; [Mark-Herbert, Cecilia] Swedish Univ Agr Sci, Dept Forest Econ, S-75007 Uppsala, Sweden		Sadovska, V (corresponding author), Swedish Univ Agr Sci, Dept Work Sci Business Econ & Environm Psychol, S-23053 Alnarp, Sweden.	vera.sadovska@slu.se; lena.ekelund@slu.se; cecilia.mark-herbert@slu.se		Mark-Herbert, Cecilia/0000-0001-7440-9106	SLU Partnership Alnarp	The authors gratefully acknowledge financial support from SLU Partnership Alnarp and the support by the librarians at SLU Library. Thought-provoking comments by the anonymous reviewers notably contributed to the final version of this work.		162	5	5	6	16	MDPI	BASEL	ST ALBAN-ANLAGE 66, CH-4052 BASEL, SWITZERLAND		2071-1050		SUSTAINABILITY-BASEL	Sustainability	JUN	2020	12	12
J	Bianchi, M				Bianchi, Michele			Hybrid Organizations: A Micro-Level Strategy for SDGs Implementation: A Positional Paper	SUSTAINABILITY			English	Article						SDGs; sustainability; hybrid organizations; social economy; public-private partnership; sustainable firms; political coordination	SUSTAINABLE DEVELOPMENT GOALS; INSTITUTIONAL LOGICS; SOCIAL ENTERPRISES; GOVERNANCE; ENTREPRENEURSHIP; METHODOLOGY; INNOVATION; DYNAMICS; FORMS; MODEL	(1) Background: The Sustainable Development Goals (SDGs) are a set of objectives and sub-targets that aim to promote a more comprehensive system for sustainability, peace, and social justice. The SDGs propose a more holistic approach to the evolution of society, enlarging the responsibilities and roles for their implementation; therefore, it is worthwhile asking who will be in charge of the proce…	[Bianchi, Michele] Univ Parma, Dept Econ, I-43121 Parma, Italy		Bianchi, M (corresponding author), Univ Parma, Dept Econ, I-43121 Parma, Italy.	bianchi.michele.1990@gmail.com		Bianchi, Michele/0000-0002-2222-9653	Yunus Centre for Social Business and Health, Glasgow Caledonian University	The author wants to acknowledge the contribution of the Yunus Centre for Social Business and Health, Glasgow Caledonian University, which provided the research grant for this research. A particular thank you to Michael Roy and Simon Teasdale for their help and support.		72	0	0	2	3	MDPI	BASEL	ST ALBAN-ANLAGE 66, CH-4052 BASEL, SWITZERLAND		2071-1050		SUSTAINABILITY-BASEL	Sustainability	AUG	2021	13	16
J	Rinaldi, C; Cavicchi, A; Spigarelli, F; Lacche, L; Rubens, A				Rinaldi, Chiara; Cavicchi, Alessio; Spigarelli, Francesca; Lacche, Luigi; Rubens, Arthur			Universities and smart specialisation strategy From third mission to sustainable development co-creation	INTERNATIONAL JOURNAL OF SUSTAINABILITY IN HIGHER EDUCATION			English	Article						Higher education; Entrepreneurship; Sustainability; Regional development; Smart specialisation; Third and fourth mission	HIGHER-EDUCATION INSTITUTIONS; URBAN SUSTAINABILITY; QUADRUPLE HELIX; COMMUNITY; GREEN; PARTNERSHIPS; CHALLENGES; EXPERIENCE; INNOVATION; EVOLUTION	Purpose - The paper analyses the emerging role of Social Sciences and Humanities (SSH) universities in contemporary society via third-and fourth-mission activities. In particular, the paper investigates the potential contributions that SSH universities can offer in developing and enhancing capacities, supporting the changing conception of innovation coherently through a Smart Specialisation Strat…	[Rinaldi, Chiara] Univ Gothenburg, Sch Business Econ & Law, Gothenburg, Sweden; [Cavicchi, Alessio] Univ Macerata, Dept Educ Cultural Heritage & Tourism, Macerata, Italy; [Spigarelli, Francesca; Lacche, Luigi] Univ Macerata, Dept Law, Macerata, Italy; [Rubens, Arthur] Florida Gulf Coast Univ Ft Myers, Dept Management, Ft Myers, FL USA		Rinaldi, C (corresponding author), Univ Gothenburg, Sch Business Econ & Law, Gothenburg, Sweden.	chiara.rinaldi@gu.se	Rinaldi, Chiara/AAO-1620-2021; Cavicchi, Alessio/A-4477-2016	Cavicchi, Alessio/0000-0002-7793-865X; Rubens, Arthur/0000-0002-9695-3046; Rinaldi, Chiara/0000-0002-0041-2713				61	23	23	2	72	EMERALD GROUP PUBLISHING LTD	BINGLEY	HOWARD HOUSE, WAGON LANE, BINGLEY BD16 1WA, W YORKSHIRE, ENGLAND	1467-6370	1758-6739		INT J SUST HIGHER ED	Int. J. Sustain. High. Educ.		2018	19	1
J	Nasalski, Z				Nasalski, Zbigniew			DETERMINANTS OF AGRICULTURAL FARM PARTICIPATION IN REGIONAL ECONOMIC SYSTEMS	ENTREPRENEURSHIP AND SUSTAINABILITY ISSUES			English	Article						regional economic systems; cooperation; agricultural farm	EFFICIENCY; COMPETITIVENESS; PRODUCTIVITY; INNOVATION; POLAND	With a growing population, epidemiological hazards, climate risks, no clear prospects for obtaining safe energy and increasing environmental pollution, food production systems need to develop in a sustainable manner, i.e. with no adverse impact on the environment or sanitary conditions and with sparing use of energy, while securing quantitative and qualitative demand for food, which is steadily i…	[Nasalski, Zbigniew] Univ Warmia & Mazury, Fac Econ Sci, Ul Oczapowskiego 2, PL-10719 Olsztyn, Poland		Nasalski, Z (corresponding author), Univ Warmia & Mazury, Fac Econ Sci, Ul Oczapowskiego 2, PL-10719 Olsztyn, Poland.	zbigniew.nasalski@uwm.edu.pl			University of Warmia and Mazury in Olsztyn, Poland	This research was supported by the University of Warmia and Mazury in Olsztyn, Poland		16	0	0	1	3	ENTERPRENEURSHIP & SUSTAINABILITY CENTER	VILNUS	M K CIURLIONIO STR 86A, VILNUS, 03100, LITHUANIA	2345-0282			ENTREP SUSTAIN ISS	Entrep. Sustain. Iss.	SEP	2021	9	1
J	Adenle, AA				Adenle, Ademola A.			Building the African economy Is President Obama's entrepreneurial public management program sustainable in Africa?	JOURNAL OF ENTREPRENEURSHIP AND PUBLIC POLICY			English	Article						Africa; Entrepreneurship; Public management; US foreign policy	GROWTH; MODEL	Purpose - The purpose of this paper is to assess the strengths and weaknesses of the President Obama Youth African Leadership Initiative (YALI) program with evidence from experts and other relevant stakeholders. This study examines YALI program with a focus on entrepreneurship and public management. Design/methodology/approach - Qualitative semi- structured interviews used in this study explore t…	[Adenle, Ademola A.] Colorado State Univ, Ft Collins, CO 80523 USA; [Adenle, Ademola A.] Univ Oxford, Oxford, England; [Adenle, Ademola A.] United Nations Univ, Inst Adv Study Sustainabil, Tokyo, Japan		Adenle, AA (corresponding author), Colorado State Univ, Ft Collins, CO 80523 USA.; Adenle, AA (corresponding author), Univ Oxford, Oxford, England.; Adenle, AA (corresponding author), United Nations Univ, Inst Adv Study Sustainabil, Tokyo, Japan.	aadenle@gmail.com						50	4	4	1	5	EMERALD GROUP PUBLISHING LTD	BINGLEY	HOWARD HOUSE, WAGON LANE, BINGLEY BD16 1WA, W YORKSHIRE, ENGLAND	2045-2101	2045-211X		J ENTREP PUBLIC POLI	J. Engrep. Public Policy		2017	6	1
J	Yim, JW; Weston, R				Yim, Julian W.; Weston, Rae			The characteristics of bioentrepreneurs in the Australian biotechnology industry: A pilot study	JOURNAL OF MANAGEMENT & ORGANIZATION			English	Article						biotechnology; entrepreneurship; Big Five factor model; psychological typology; university spin-offs; Australia	5 PERSONALITY DIMENSIONS; ADEQUATE TAXONOMY; JOB-PERFORMANCE; BIG; SUCCESS	In order to understand the characteristics of bioentrepreneurs, this paper seeks to identify the entrepreneurial types present in the Australian biotechnology industry by using the four-way psychological typology (Miner 2000) and identifying linkages between the four-way psychological typology and the Big Five model of personality traits. We believe this is a new approach to using psychological t…	[Yim, Julian W.] Macquarie Univ, Macquarie Grad Sch Management, Sydney, NSW, Australia; [Weston, Rae] Univ Melbourne, Sch Enterprise, Melbourne, Vic, Australia		Yim, JW (corresponding author), Macquarie Univ, Macquarie Grad Sch Management, Sydney, NSW, Australia.							37	3	3	0	27	CAMBRIDGE UNIV PRESS	CAMBRIDGE	EDINBURGH BLDG, SHAFTESBURY RD, CB2 8RU CAMBRIDGE, ENGLAND	1833-3672	1839-3527		J MANAGE ORGAN	J. Manag. Organ.	NOV	2007	13	4
J	Khalid, RU; Seuring, S; Beske, P; Land, A; Yawar, SA; Wagner, R				Khalid, Raja Usman; Seuring, Stefan; Beske, Philip; Land, Anna; Yawar, Sadaat Ali; Wagner, Ralf			Putting sustainable supply chain management into base of the pyramid research	SUPPLY CHAIN MANAGEMENT-AN INTERNATIONAL JOURNAL			English	Article						Sustainability; Literature review; Content analysis; Supply chain management; Base of the pyramid; Technological integration	SOCIAL ENTREPRENEURSHIP; POVERTY ALLEVIATION; BUSINESS MODELS; VALUE CREATION; BOTTOM; INNOVATION; MARKETS; PARTNERSHIPS; SECTOR; IMPACT	Purpose - The aim of this paper is to analyze which sustainable supply chain management (SSCM) arguments are addressed in the base of the pyramid (BoP)-related research. BoP projects address how companies contribute to fulfilling the needs of the poorest populations; increasingly, academics are applying theory to explain these projects. The need for integrating the BoP population into value-addin…	[Khalid, Raja Usman; Seuring, Stefan; Land, Anna; Wagner, Ralf] Univ Kassel, Fac Business & Econ, D-34125 Kassel, Germany; [Beske, Philip] Univ Luneburg, Ctr Sustainabil Management, D-21335 Luneburg, Germany; [Yawar, Sadaat Ali] Aalto Univ, Sch Business, Dept Informat & Serv Econ, Logist, Helsinki, Finland		Seuring, S (corresponding author), Univ Kassel, Fac Business & Econ, D-34125 Kassel, Germany.	seuring@uni-kassel.de	Seuring, Stefan/G-6087-2015; Wagner, Ralf/D-1389-2010	Seuring, Stefan/0000-0003-4204-9948; Wagner, Ralf/0000-0002-0220-2154				92	70	71	10	113	EMERALD GROUP PUBLISHING LTD	BINGLEY	HOWARD HOUSE, WAGON LANE, BINGLEY BD16 1WA, W YORKSHIRE, ENGLAND	1359-8546	1758-6852		SUPPLY CHAIN MANAG	Supply Chain Manag.		2015	20	6
J	Khalid, RU; Seuring, S				Khalid, Raja Usman; Seuring, Stefan			Analyzing Base-of-the-Pyramid Research from a (Sustainable) Supply Chain Perspective	JOURNAL OF BUSINESS ETHICS			English	Article						Supply chain management; Sustainability; Base of the pyramid; Content analysis; Supplier integration; Developing economies	BUSINESS MODELS; POVERTY ALLEVIATION; VALUE CREATION; BOTTOM; INNOVATION; MANAGEMENT; MARKETS; PARTNERSHIPS; ENTREPRENEURSHIP; POOR	Research on the base-of-the-pyramid (BoP) approach and the associated business case for deprived participants in informal markets now appears frequently in a range of business ethics and management-related journals. The present analysis of how supply chain management (SCM) and sustainable supply chain management (SSCM) concepts are habitually used in base-of-the-pyramid research serves to strengt…	[Khalid, Raja Usman] Univ Kassel, Chair Supply Chain Management, Kassel, Germany; [Khalid, Raja Usman] Univ Kassel, Int Ctr Dev & Decent Work, Kassel, Germany; [Seuring, Stefan] Univ Kassel, Fac Business & Econ, Chair Supply Chain Management, Kleine Rosenstr 1-3, D-34117 Kassel, Germany		Seuring, S (corresponding author), Univ Kassel, Fac Business & Econ, Chair Supply Chain Management, Kleine Rosenstr 1-3, D-34117 Kassel, Germany.	raja.usman@icdd.uni-kassel.de; seuring@uni-kassel.de	jam, amir/O-6460-2019; Seuring, Stefan/G-6087-2015	Seuring, Stefan/0000-0003-4204-9948				103	30	31	5	41	SPRINGER	DORDRECHT	VAN GODEWIJCKSTRAAT 30, 3311 GZ DORDRECHT, NETHERLANDS	0167-4544	1573-0697		J BUS ETHICS	J. Bus. Ethics	MAR	2019	155	3
J	Kim, JJ; Kim, I				Kim, Joonhyeong Joseph; Kim, Insin			Entrepreneurial Marketing and Airline-Cause Sponsorship Congruence: Passenger Sponsorship Response to US-Based Full-Service Airlines	SUSTAINABILITY			English	Article						full-service airlines; entrepreneurial marketing; cause sponsorship congruence; favorability; purchase intention	CORPORATE SOCIAL-RESPONSIBILITY; BUSINESS PERFORMANCE; TRAVEL WEBSITES; PLACE IDENTITY; LOW-COST; TOURISM; ORIENTATION; MEMORY; SUSTAINABILITY; INNOVATION	Cause sponsorship is one of the most frequently used cause-related marketing (CRM) strategies for extending brand image, often through strategic alliances with nonprofit organizations. Whilst airlines' corporate social responsibility (CSR) initiatives have received focused attention in the sustainable tourism literature, the effective development of cause sponsorship has not been understood. In p…	[Kim, Joonhyeong Joseph; Kim, Insin] Pusan Natl Univ, Dept Tourism & Convent, Pusan 46241, South Korea		Kim, I (corresponding author), Pusan Natl Univ, Dept Tourism & Convent, Pusan 46241, South Korea.	josephkim@pusan.ac.kr; insinkim@pusan.ac.kr		Kim, Joonhyeong/0000-0003-1824-0654				107	8	8	6	23	MDPI	BASEL	ST ALBAN-ANLAGE 66, CH-4052 BASEL, SWITZERLAND		2071-1050		SUSTAINABILITY-BASEL	Sustainability	JUL	2018	10	7
J	Heuer, A				Heuer, Amelie			Women-to-women entrepreneurial energy networks: A pathway to green energy uptake at the base of pyramid	SUSTAINABLE ENERGY TECHNOLOGIES AND ASSESSMENTS			English	Article						Entrepreneurship; Women; Partnerships; Clean energy; Base of the pyramid		Adoption of existing green solutions at the base of the pyramid (BoP) remains a challenge due to the expensive upfront investments and the lack of infrastructure in remote areas, but also due to a lack of awareness and trust in new technologies and due to the lack of technical knowledge and skills for the upkeep of those innovative products. Social and environmental small, medium and micro enterp…	[Heuer, Amelie] SEED, Adelphi Res, Berlin, Germany		Heuer, A (corresponding author), Flat 18 Burbage House,Poole St, London N1 5ES, England.	Amheu23@hotmail.com						27	10	10	2	22	ELSEVIER SCIENCE BV	AMSTERDAM	PO BOX 211, 1000 AE AMSTERDAM, NETHERLANDS	2213-1388	2213-1396		SUSTAIN ENERGY TECHN	Sustain. Energy Technol. Assess.	AUG	2017	22
J	Brown, PR; Anwar, M; Hossain, MS; Islam, R; Siddquie, MNEA; Rashid, MM; Datt, R; Kumar, R; Kumar, S; Pradhan, K; Das, KK; Dhar, T; Bhattacharya, PM; Sapkota, B; Magar, DTB; Adhikari, SP; Rola-Rubzen, MF; Murray-Prior, R; Cummins, J; Maharjan, S; Gathala, MK; Brown, B; Tiwari, TP				Brown, Peter R.; Anwar, Mazhar; Hossain, Md. Shakhawat; Islam, Rashadul; Siddquie, Md. Nur-E. -Alam; Rashid, Md. Mamunur; Datt, Ram; Kumar, Ranvir; Kumar, Sanjay; Pradhan, Kausik; Das, K. K.; Dhar, Tapamay; Bhattacharya, Prateek M.; Sapkota, Bibek; Thapa Magar, Dinesh B.; Adhikari, Surya P.; Rola-Rubzen, Maria Fay; Murray-Prior, Roy; Cummins, Jay; Maharjan, Sofina; Gathala, Mahesh K.; Brown, Bren…			Application of innovation platforms to catalyse adoption of conservation agriculture practices in South Asia	INTERNATIONAL JOURNAL OF AGRICULTURAL SUSTAINABILITY			English	Article; Early Access						Adoption; agricultural innovation; extension; multi-stakeholder platforms; partnerships; smallholder farmers; sustainable intensification	SMALLHOLDER FARMERS; GANGETIC PLAINS; SYSTEMS; TECHNOLOGY; FOOD; MANAGEMENT; BANGLADESH; EASTERN	Conservation agriculture-based sustainable intensification (CASI) is a package of practices that could improve the sustainability of smallholder farm productivity and profitability. However, existing extension systems are unable to facilitate widespread adoption to have the impact necessary to meet food security and livelihood requirements. This paper examines the utility of 'Innovation Platforms…	[Brown, Peter R.] CSIRO, Hlth & Biosecur, GPO Box 1700, Canberra, ACT 2601, Australia; [Anwar, Mazhar; Hossain, Md. Shakhawat; Islam, Rashadul; Siddquie, Md. Nur-E. -Alam] Bangladesh Agr Res Inst BARI, Gazipur, Bangladesh; [Rashid, Md. Mamunur] RDRS, Rangpur, Bangladesh; [Datt, Ram; Kumar, Ranvir; Kumar, Sanjay] Bihar Agr Univ BAU, Sabour, India; [Datt, Ram] Dr Rajendra Prasad Cent Agr Univ, Pusa…		Brown, PR (corresponding author), CSIRO, Hlth & Biosecur, GPO Box 1700, Canberra, ACT 2601, Australia.	Peter.Brown@csiro.au	Brown, Peter R/G-2690-2010; Gathala, Mahesh K/O-2818-2019; Rola-Rubzen, Maria Fay/H-3379-2014	Brown, Peter R/0000-0001-5894-8329; Gathala, Mahesh K/0000-0001-8282-2953; Thapa Magar, Dinesh Babu/0000-0002-7758-5874; Datt, Ram/0000-0002-4110-205X; Sapkota, Bibek/0000-0002-9609-7761; Rola-Rubzen, Maria Fay/0000-0003-3367-6931; Kumar, Sanjay/0000-0001-9692-6008; Brown, Brendan/0000-0002-4498-6399	Australian Centre for International Agricultural Research [CSE/2011/077]; CSIRO Agriculture FoodCommonwealth Scientific & Industrial Research Organisation (CSIRO)	This work was supported by Australian Centre for International Agricultural Research: [Grant Number CSE/2011/077]; CSIRO Agriculture & Food.		55	0	0	3	4	TAYLOR & FRANCIS LTD	ABINGDON	2-4 PARK SQUARE, MILTON PARK, ABINGDON OR14 4RN, OXON, ENGLAND	1473-5903	1747-762X		INT J AGR SUSTAIN	Int. J. Agric. Sustain.
J	Mohamed, BH; Ari, I; Al-Sada, MB; Koc, M				Mohamed, Btool H.; Ari, Ibrahim; Al-Sada, Mohammed Bin Saleh; Koc, Muammer			Strategizing Human Development for a Country in Transition from a Resource-Based to a Knowledge-Based Economy	SUSTAINABILITY			English	Article						human development; human capacity; sustainability; economic diversification	HUMAN-CAPITAL THEORY; CHALLENGES; EDUCATION; QATAR; ENTREPRENEURSHIP; PARTNERSHIPS; GROWTH	Human development plays a profound role in achieving sustainable development, by utilizing the power of well-educated blue- and white-collar laborers, academics, politicians, and people from every layer of society and the economy. However, there is no single path for human development. Planning, designing, and implementing policies for human development require country-specific approaches, based …	[Mohamed, Btool H.; Ari, Ibrahim; Koc, Muammer] Hamad Bin Khalifa Univ, Div Sustainable Dev, Coll Sci & Engn, POB 34110, Doha, Qatar; [Al-Sada, Mohammed Bin Saleh] Texas A&M Univ, Mech Engn, Branch Campus Qatar, Educ City, POB 23874, Doha, Qatar		Ari, I; Koc, M (corresponding author), Hamad Bin Khalifa Univ, Div Sustainable Dev, Coll Sci & Engn, POB 34110, Doha, Qatar.	btomohamed@hbku.edu.qa; iari@hbku.edu.qa; m.al-sada@qatar.tamu.edu; mkoc@hbku.edu.qa	ARI, ibrahim/I-1093-2014; Koc, Muammer/A-3228-2015	Ari, Ibrahim/0000-0002-0780-0479; Koc, Muammer/0000-0001-6543-8116	Hamad bin Khalifa University (HBKU)	FundingThe publication of this article was funded by Hamad bin Khalifa University (HBKU).		113	4	4	3	3	MDPI	BASEL	ST ALBAN-ANLAGE 66, CH-4052 BASEL, SWITZERLAND		2071-1050		SUSTAINABILITY-BASEL	Sustainability	DEC	2021	13	24
J	Liotta, G; Tanev, S; Gorra, A; Pospieszala, AI				Liotta, Giacomo; Tanev, Stoyan; Gorra, Andrea; Pospieszala, Alicja Izabela			Sustainability-related Communication Patterns on the Websites of European Top R&D Spenders	TECHNOLOGY INNOVATION MANAGEMENT REVIEW			English	Article						Sustainability; sustainable innovation; business decision-making; online communication; research and development; R&D; online data collection; principal component analysis	ORIENTED INNOVATION; BUSINESS MODELS; FRAMEWORK; DETERMINANTS	Many firms struggle to incorporate sustainability into their operations in a way that can capture economic value and deliver social and environmental benefits. This article aims to answer two questions in this regard: (i) How do companies articulate the sustainability aspects of their businesses online, and (ii) In what ways does the degree of articulation of specific sustainability aspects relat…	[Liotta, Giacomo] Aalborg Univ, Ctr Ind Prod, Copenhagen, Denmark; [Liotta, Giacomo] Univ Southern Denmark, Inst Technol & Innovat, Odense, Denmark; [Tanev, Stoyan] Carleton Univ, Sprott Sch Business, Technol Innovat Management TIM Program, Technol Entrepreneurship & Innovat Management, Ottawa, ON K1S 5B6, Canada; [Tanev, Stoyan] Univ Southern Denmark SDU, Fac Engn, Innovat & Design Engn Sect, Od…		Liotta, G (corresponding author), Aalborg Univ, Ctr Ind Prod, Copenhagen, Denmark.			Tanev, Stoyan/0000-0002-9895-5416				34	0	0	2	7	CARLETON UNIV GRAPHIC SERVICES	OTTAWA	DUNTON TOWER RM 2122, 1125 COLONEL BY DR, OTTAWA, ON K1A 5B6, CANADA	1927-0321			TECHNOL INNOV MANAG	Technol. Innov. Manag. Rev.	OCT	2020	10	10
J	Rios, MMM; Herremans, IM; Wallace, JE; Althouse, N; Lansdale, D; Preusser, M				Rios, Maria Margarita Meza; Herremans, Irene Marie; Wallace, Jean E.; Althouse, Norm; Lansdale, David; Preusser, Manuel			Strengthening sustainability leadership competencies through university internships	INTERNATIONAL JOURNAL OF SUSTAINABILITY IN HIGHER EDUCATION			English	Article						Education; Community; Experiential learning; Competencies; Systems thinking; Sustainable actions	HIGHER-EDUCATION; ENVIRONMENTAL-EDUCATION; TEACH	Purpose - This paper aims to determine whether high school students can become agents of change in their local communities by participating in a formal internship program implemented through a partnership between academia (high schools and universities), nonprofit organizations and key community stakeholders. Design/methodology/approach - Pre- and post-assessments, activity journals and on-line i…	[Rios, Maria Margarita Meza; Herremans, Irene Marie] Univ Calgary, Haskayne Sch Business, Calgary, AB, Canada; [Wallace, Jean E.] Univ Calgary, Dept Sociol, Fac Arts, Calgary, AB, Canada; [Althouse, Norm] Univ Calgary, Haskayne Sch Business, Calgary, AB, Canada; [Lansdale, David] Beyond Chacay Fdn, Quito, Pichincha, Ecuador; [Preusser, Manuel] Humboldt Assoc Quito, Quito, Pichincha, Ecuador		Herremans, IM (corresponding author), Univ Calgary, Haskayne Sch Business, Calgary, AB, Canada.	maria.meza@ucalgary.ca; irene.herremans@haskayne.ucalgary.ca; jwallace@ucalgary.ca; norm.althouse@haskayne.ucalgary.ca; ecualansdale@gmail.com; manuel.preusser@gmx.at			SEDV program; Canadian Centre for Advanced Leadership at the University of Calgary; CPA Alberta; University of Calgary's Teaching and Learning Centre	We would like to acknowledge the ten students from the Sustainable Energy Development (SEDV) Master of Science program at University of Calgary who participated in the program and made this research possible. Alonso Alegre, Connor Bedard, Jeff Coombes, Jillian Kareema Haneiph, Margarita Meza, Nic Ritchie, Namrata Sheth, Andria Panidisz, Cristina Vallejo and Kasondra Harbottle. We would also like …		30	6	6	3	28	EMERALD GROUP PUBLISHING LTD	BINGLEY	HOWARD HOUSE, WAGON LANE, BINGLEY BD16 1WA, W YORKSHIRE, ENGLAND	1467-6370	1758-6739		INT J SUST HIGHER ED	Int. J. Sustain. High. Educ.		2018	19	4
J	Fischer, B; Guerrero, M; Guimon, J; Schaeffer, PR				Fischer, Bruno; Guerrero, Maribel; Guimon, Jose; Schaeffer, Paola Rucker			Knowledge transfer for frugal innovation: where do entrepreneurial universities stand?	JOURNAL OF KNOWLEDGE MANAGEMENT			English	Article						Sustainable development; Emerging economies; Brazil; Entrepreneurial university; Frugal innovation; Entrepreneurial and innovation ecosystems; Social innovation approach; Strategic knowledge transfer management	OF-THE-ART; SOCIAL INNOVATION; DEVELOPING-COUNTRIES; ECOSYSTEMS; GROWTH	Purpose Frugal innovation has gained prominence based on its potential contribution to sustainable development and the new opportunities that it offers to low-income customers. This paper aims to analyse the strategic knowledge transfer practices implemented by an entrepreneurial university for fostering frugal innovations within an emerging economy. Design/methodology/approach This study adopted…	[Fischer, Bruno] Univ Estadual Campinas, Sch Appl Sci, Limeira, Brazil; [Fischer, Bruno] Natl Res Univ Higher Sch Econ, Moscow, Russia; [Guerrero, Maribel] Univ Desarrollo, Sch Business & Econ, Santiago, Chile; [Guerrero, Maribel] Newcastle Univ, Business Sch, Northumbria Ctr Innovat Reg Transformat & Entrepr, Newcastle Upon Tyne, Tyne & Wear, England; [Guimon, Jose] Univ Autonoma Madrid, Dept De…		Guerrero, M (corresponding author), Univ Desarrollo, Sch Business & Econ, Santiago, Chile.; Guerrero, M (corresponding author), Newcastle Univ, Business Sch, Northumbria Ctr Innovat Reg Transformat & Entrepr, Newcastle Upon Tyne, Tyne & Wear, England.	maribel.guerrero@northumbria.ac.uk	Guimon, Jose/J-7645-2017; Guerrero, Maribel/C-5978-2008; Fischer, Bruno B/L-7760-2016	Guimon, Jose/0000-0002-7391-7659; Guerrero, Maribel/0000-0001-7387-1999; Fischer, Bruno B/0000-0003-3878-9097	Basic Research Program of the National Research University Higher School of Economics (HSE); Russian Academic Excellence Project '5-100'Ministry of Education and Science, Russian FederationProject 5-100, Ministry of Education and Science, Russian Federation; SAo Paulo Research Foundation (Fapesp)Fundacao de Amparo a Pesquisa do Estado de Sao Paulo (FAPESP) [2016/17801-4]	Bruno Fischer's contribution to this article is based on the study funded by the Basic Research Program of the National Research University Higher School of Economics (HSE) and by the Russian Academic Excellence Project '5-100'. Bruno Fischer also acknowledges funding from the SAo Paulo Research Foundation (Fapesp Grant #2016/17801-4).		79	25	26	25	95	EMERALD GROUP PUBLISHING LTD	BINGLEY	HOWARD HOUSE, WAGON LANE, BINGLEY BD16 1WA, W YORKSHIRE, ENGLAND	1367-3270	1758-7484		J KNOWL MANAG	J. Knowl. Manag.	MAR 9	2021	25	2
J	Barrutia, JM; Echebarria, C				Barrutia, Jose M.; Echebarria, Carmen			A new internet driven internationalisation framework	SERVICE INDUSTRIES JOURNAL			English	Article							MARKET ENTRY; FIRMS; MODE; MANAGEMENT; ALLIANCE; RESOURCE; BUSINESS; VENTURES; STRATEGY	This paper aims to offer a new Internet driven theoretical framework that explains how a successful internationalisation process may be developed and identifies the strategic dimensions that influence the key decisions in an interrelated, performance-associated way. The extant literature is examined in international marketing, international entrepreneurship and Internet marketing and a comprehens…	[Barrutia, Jose M.; Echebarria, Carmen] Univ Basque Country, Fac Econ & Business Studies, Bilbao 48015, Spain		Barrutia, JM (corresponding author), Univ Basque Country, Fac Econ & Business Studies, Avda Lehendakari Aguirre 83, Bilbao 48015, Spain.	egpbalej@bs.ehu.es; ebpecmic@bs.ehu.es	BARRUTIA, JOSE M./G-2405-2011; ECHEBARRIA, CARMEN/G-2391-2011	BARRUTIA, JOSE M./0000-0002-1179-8359; ECHEBARRIA, CARMEN/0000-0002-4923-7370				80	8	8	0	18	ROUTLEDGE JOURNALS, TAYLOR & FRANCIS LTD	ABINGDON	2-4 PARK SQUARE, MILTON PARK, ABINGDON OX14 4RN, OXON, ENGLAND	0264-2069	1743-9507		SERV IND J	Serv. Ind. J.	OCT-DEC	2007	27	7-8
J	Suhardiman, D; Giordano, M; Molle, F				Suhardiman, Diana; Giordano, Mark; Molle, Francois			Between interests and worldviews: the narrow path of the Mekong River Commission	ENVIRONMENT AND PLANNING C-GOVERNMENT AND POLICY			English	Article; Proceedings Paper	36th Annual Institute for Small Business and Entrepreneurship Conference (ISBE)	NOV, 2013	Cardiff, WALES			environmental governance; environmental impact assessment; hydropower development; river basin organization; Mekong	STRATEGIC ENVIRONMENTAL ASSESSMENT; IMPACT ASSESSMENT; SUSTAINABLE DEVELOPMENT; TRANSBOUNDARY EIA; GOVERNANCE; POLITICS; CONSTRUCTION; SCIENCE; SCALE; POWER	Hydropower development is occurring at a rapid, though controversial, pace in the Mekong. We highlight the role of scientific assessment in shaping the Mekong hydropower debate, taking the strategic environmental assessment of the twelve planned mainstream dams as a case study. While environmental impact assessments are designed as science-based decision-making tools, they have often been critici…	[Suhardiman, Diana] South East Asia Reg Off, Int Water Management Inst, Viangchan, Laos; [Giordano, Mark] Int Water Management Inst, Colombo, Sri Lanka; [Molle, Francois] Inst Rech Dev, F-34394 Montpellier, France; [Molle, Francois] Int Water Management Inst, Aleppo, Syria		Suhardiman, D (corresponding author), South East Asia Reg Off, Int Water Management Inst, POB 4199, Viangchan, Laos.	d.suhardiman@cgiar.org; mark.giordano@cgiar.org; francois.molle@ird.fr	Molle, Francois/J-1159-2014	Molle, Francois/0000-0001-5748-8770; Suhardiman, Diana/0000-0001-7892-4148				85	12	12	0	19	SAGE PUBLICATIONS LTD	LONDON	1 OLIVERS YARD, 55 CITY ROAD, LONDON EC1Y 1SP, ENGLAND	0263-774X	1472-3425		ENVIRON PLANN C	Environ. Plan. C-Gov. Policy		2015	33	1
J	Pless, NM; Maak, T; Stahl, GK				Pless, Nicola M.; Maak, Thomas; Stahl, Guenter K.			PROMOTING CORPORATE SOCIAL RESPONSIBILITY AND SUSTAINABLE DEVELOPMENT THROUGH MANAGEMENT DEVELOPMENT: WHAT CAN BE LEARNED FROM INTERNATIONAL SERVICE LEARNING PROGRAMS?	HUMAN RESOURCE MANAGEMENT			English	Article						ethics; stakeholders; training and development	COMMUNITY-SERVICE; EDUCATION; ETHICS; LEADERSHIP; HRM; BAD; PERSPECTIVES; CSR	In this article, we discuss how the human resource development (HRD) function can support corporate sustainability strategy by designing and implementing leadership development programs incorporating international service learning assignments. We describe Project Ulysses, an integrated service learning program that involves sending participants in teams to developing countries to work in cross-se…	[Pless, Nicola M.] Ramon Llull Univ, ESADE Business Sch, E-08172 Barcelona, Sant Cugat Vall, Spain; [Pless, Nicola M.] Univ Antwerp, Antwerp, Belgium; [Pless, Nicola M.] Arizona State Univ, Tempe, AZ 85287 USA; [Pless, Nicola M.] World Bank Grp, Washington, DC USA; [Maak, Thomas] ESADE Business Sch, Dept People Management & Org, Barcelona, Spain		Pless, NM (corresponding author), Ramon Llull Univ, ESADE Business Sch, Av Torreblanca 59, E-08172 Barcelona, Sant Cugat Vall, Spain.	nicola.pless@esade.edu	Maak, Thomas/F-7423-2015; Pless, Nicola M/J-4943-2015	Maak, Thomas/0000-0002-6435-8146; Pless, Nicola M/0000-0003-3497-7541				86	56	57	0	119	WILEY PERIODICALS, INC	SAN FRANCISCO	ONE MONTGOMERY ST, SUITE 1200, SAN FRANCISCO, CA 94104 USA	0090-4848	1099-050X		HUM RESOUR MANAGE-US	Hum. Resour. Manage.	NOV-DEC	2012	51	6
J	Berti, G; Mulligan, C				Berti, Giaime; Mulligan, Catherine			Competitiveness of Small Farms and Innovative Food Supply Chains: The Role of Food Hubs in Creating Sustainable Regional and Local Food Systems	SUSTAINABILITY			English	Article						food hubs; nested market; alternative agri-food networks; short food supply chains; values based food supply chains; local food systems; small farm competitiveness; food system sustainability	GRASS-ROOTS INNOVATIONS; BOUNDARY ORGANIZATIONS; STRATEGIC ALLIANCES; NETWORKS; ECONOMY; COOPETITION; VALUES; MULTIFUNCTIONALITY; INITIATIVES; COMMUNITIES	Over the last decades, the economic, social and environmental sustainability of the conventional agri-food system has and continues to be contested within both academic and public institutions. For small farms, the unsustainability of the food system is even more serious; farms' declining share of profit and the cost-price squeeze of commodity production has increased barriers to market access wi…	[Berti, Giaime; Mulligan, Catherine] Imperial Coll, Sch Business, Innovat & Entrepreneurship Grp, London SW7 2AZ, England		Berti, G (corresponding author), Imperial Coll, Sch Business, Innovat & Entrepreneurship Grp, London SW7 2AZ, England.	g.berti@imperial.ac.uk; c.mulligan@imperial.ac.uk		Berti, Giaime/0000-0001-7457-9236; Mulligan, Catherine/0000-0003-3117-9528	Scaling the Rural Enterprise [EP/J000604/2]; Digital Economy Sustainable Society Network+ [EP/K003593/1]; EPSRCUK Research & Innovation (UKRI)Engineering & Physical Sciences Research Council (EPSRC) [EP/J000604/2] Funding Source: UKRI; Engineering and Physical Sciences Research CouncilUK Research & Innovation (UKRI)Engineering & Physical Sciences Research Council (EPSRC) [EP/J000604/2] Funding So…	We acknowledge support from, Scaling the Rural Enterprise (EP/J000604/2) and Digital Economy Sustainable Society Network+ (EP/K003593/1) in the development of this paper. We thank the editor of the special issue and the two anonymous reviewers for their constructive comments, which helped us to improve the manuscript.		153	128	130	12	146	MDPI	BASEL	ST ALBAN-ANLAGE 66, CH-4052 BASEL, SWITZERLAND		2071-1050		SUSTAINABILITY-BASEL	Sustainability	JUL	2016	8	7
J	Adach-Pawelus, K; Gogolewska, A; Gorniak-Zimroz, J; Kielczawa, B; Krupa-Kurzynowska, J; Paszkowska, G; Szyszka, D; Worsa-Kozak, M; Wozniak, J				Adach-Pawelus, Karolina; Gogolewska, Anna; Gorniak-Zimroz, Justyna; Kielczawa, Barbara; Krupa-Kurzynowska, Joanna; Paszkowska, Gabriela; Szyszka, Danuta; Worsa-Kozak, Magdalena; Wozniak, Justyna			A New Face of Mining Engineer-International Curricula to Sustainable Development and Green Deal (A Case Study of the Wroclaw University of Science and Technology)	SUSTAINABILITY			English	Article						MEITIM project; EIT raw materials; higher education; innovation; transdisciplinary education		The mining industry in the world has undergone a major metamorphosis in recent years. These changes have forced higher education to modify the curricula in a thorough way to meet the mining entrepreneurs' needs. The paper's scope is to answer the research question-how to attract students and implement Sustainable Development Goals (SDGs) in higher education in mining engineering? Based on the cas…	[Adach-Pawelus, Karolina; Gogolewska, Anna; Gorniak-Zimroz, Justyna; Kielczawa, Barbara; Krupa-Kurzynowska, Joanna; Paszkowska, Gabriela; Szyszka, Danuta; Worsa-Kozak, Magdalena; Wozniak, Justyna] Wroclaw Univ Sci & Technol, Fac Geoengn Min & Geol, Ul Na Grobli 15, PL-50421 Wroclaw, Poland		Gorniak-Zimroz, J; Worsa-Kozak, M (corresponding author), Wroclaw Univ Sci & Technol, Fac Geoengn Min & Geol, Ul Na Grobli 15, PL-50421 Wroclaw, Poland.	karolina.adach@pwr.edu.pl; anna.gogolewska@pwr.edu.pl; justyna.gorniak-zimroz@pwr.edu.pl; barbara.kielczawa@pwr.edu.pl; joanna.krupa-kurzynowska@pwr.edu.pl; gabriela.paszkowska@pwr.edu.pl; danuta.szyszka@pwr.edu.pl; magdalena.worsa-kozak@pwr.edu.pl; justyna.wozniak@pwr.edu.pl	Szyszka, Danuta/ABE-3152-2020; Woźniak, justyna/AAZ-7394-2021; Gogolewska, Anna Barbara/R-5152-2018; Worsa-Kozak, Magdalena/L-3227-2015	Szyszka, Danuta/0000-0002-5856-7400; Woźniak, justyna/0000-0002-8139-8529; Gogolewska, Anna Barbara/0000-0002-6287-7241; Gorniak-Zimroz, Justyna/0000-0001-9217-876X; Paszkowska, Gabriela/0000-0001-5617-9888; Adach-Pawelus, Karolina/0000-0002-6867-7822; Kielczawa, Barbara/0000-0003-1514-8641; Worsa-Kozak, Magdalena/0000-0001-8119-3075	European Institute of Innovation and Technology (EIT), a body of the European Union, under the Horizon 2020, the EU Framework Programme for Research and Innovation; EIT Raw Materials GmbH [19116]	This activity has received funding from the European Institute of Innovation and Technology (EIT), a body of the European Union, under the Horizon 2020, the EU Framework Programme for Research and Innovation. This work is supported by EIT Raw Materials GmbH under Framework Partnership Agreement No. 19116 (MEITIM. Master in Entrepreneurship, Innovation and Technology Integration in Mining, impleme…		40	0	0	9	12	MDPI	BASEL	ST ALBAN-ANLAGE 66, CH-4052 BASEL, SWITZERLAND		2071-1050		SUSTAINABILITY-BASEL	Sustainability	FEB	2021	13	3
J	Lane, ET; Jones, R; Jones, A; Mitchelmore, S				Lane, Eifiona Thomas; Jones, Rebecca; Jones, Arwel; Mitchelmore, Siwan			Exploring the potential of local food and drink entrepreneurship in rural Wales	LOCAL ECONOMY			English	Article						added value; community; entrepreneurship; local; policy; potential	PERFORMANCE; INNOVATION; QUALITY	This paper presents an interdisciplinary investigation into local scale case studies from across rural food and drink-based activities including microenterprises that produce and widen markets for local foods and drinks including food tourism initiatives. Case study analysis is used to investigate first, how entrepreneurship may translate policy into means of addressing a range of social and econ…	[Lane, Eifiona Thomas; Jones, Rebecca; Jones, Arwel; Mitchelmore, Siwan] Prifysgol Bangor Univ, Bangor, Gwynedd, Wales		Lane, ET (corresponding author), Prifysgol Bangor Univ, Sch Environm Nat Resources & Geog, ADNODD, Deiniol Rd, Bangor LL57 2UW, Gwynedd, Wales.	eifiona.thomaslane@bangor.ac.uk	Jones, Rebecca/AAE-9248-2021	Jones, Rebecca/0000-0002-5463-9665; Thomas Lane, Eifiona/0000-0003-1525-0128				28	6	6	0	15	SAGE PUBLICATIONS LTD	LONDON	1 OLIVERS YARD, 55 CITY ROAD, LONDON EC1Y 1SP, ENGLAND	0269-0942	1470-9325		LOCAL ECON	Local Econ.	AUG	2016	31	5
J	de Lange, DE				de Lange, Deborah E.			Legitimation Strategies for Clean Technology Entrepreneurs Facing Institutional Voids in Emerging Economies	JOURNAL OF INTERNATIONAL MANAGEMENT			English	Article						Entrepreneurship; Institutional theory; Organizational fields; Legitimation; Clean energy; Institutional voids; Sustainable development	CORPORATE SOCIAL-RESPONSIBILITY; DEVELOPING-COUNTRIES; NETWORKS; VENTURES; ORGANIZATIONS; PERFORMANCE; INDUSTRY; MARKETS; FIRMS; ORIENTATION	This research develops theory on the legitimation of firms in the context of new entrepreneurial clean technology ventures attempting to grow and develop in emerging economies where they face institutional voids. Where there are conditions of inadequate or non-existent energy infrastructure, this is often a symptom of a lack of market oriented institutions or institutional voids. This research cl…	[de Lange, Deborah E.] Ryerson Univ, Ted Rogers Sch Management, 55 Dundas St West, Toronto, ON M5B 2K3, Canada		de Lange, DE (corresponding author), Ryerson Univ, Ted Rogers Sch Management, 55 Dundas St West, Toronto, ON M5B 2K3, Canada.	debbie.delange@ryerson.ca						119	22	22	2	89	ELSEVIER SCIENCE BV	AMSTERDAM	PO BOX 211, 1000 AE AMSTERDAM, NETHERLANDS	1075-4253	1873-0620		J INT MANAG	J. Int. Manag.	DEC	2016	22	4
J	Colaner, N; Imanaka, JL; Prussia, GE				Colaner, Nathan; Imanaka, Jessica Ludescher; Prussia, Gregory E.			Dialogic Collaboration across Sectors: Partnering for Sustainability	BUSINESS AND SOCIETY REVIEW			English	Article							CORPORATE SOCIAL-RESPONSIBILITY; ETHICS; GREEN; ENTREPRENEURSHIP; PARTNERSHIPS; CONSUMPTION; LEGITIMACY; FRAMEWORK; RISK	A substantial body of literature in the management discipline has evolved to make the case for and analyze the impacts of cross-sector partnerships (CSPs). Yet, not all of these CSPs manifest the requisite collaborative propensities to achieve much more than superficial sustainability. Moreover, other disciplines like economics need to be brought to bear on analyses of such partnerships. In this …	[Colaner, Nathan; Imanaka, Jessica Ludescher; Prussia, Gregory E.] Seattle Univ, Management Dept, Albers Sch Business & Econ, Seattle, WA 98122 USA		Colaner, N (corresponding author), Seattle Univ, Management Dept, Albers Sch Business & Econ, Seattle, WA 98122 USA.	colanern@seattleu.edu; imanakaj@seattleu.edu; gprussia@seattleu.edu						76	6	6	2	22	WILEY	HOBOKEN	111 RIVER ST, HOBOKEN 07030-5774, NJ USA	0045-3609	1467-8594		BUS SOC REV	Bus. Soc. Rev.	FAL	2018	123	3
J	Vasconcellos, EF; Leso, BH; Cortimiglia, MN				Vasconcellos, Ernesto Ferreira; Leso, Bernardo Henrique; Cortimiglia, Marcelo Nogueira			Challenges and opportunities for social entrepreneurs in civil engineering in Brazil	INTERNATIONAL JOURNAL OF ORGANIZATIONAL ANALYSIS			English	Article						Sustainable development; Brazil; Social entrepreneurship; Social innovation; Civil engineering; Social development goals; SDG; Sustainability	DESIGN	Purpose This paper aims to identify challenges and opportunities for social enterprises (SE) in civil engineering in Brazil. Design/methodology/approach Starting from the transformative social innovation theory and inspired by grounded theory principles, this paper conducts three-stage exploratory research. First, this paper mapped the Brazilian SE civil engineering ecosystem. Next, this paper cl…	[Vasconcellos, Ernesto Ferreira; Leso, Bernardo Henrique; Cortimiglia, Marcelo Nogueira] Univ Fed Rio Grande do Sul, Dept Prod Engn, Porto Alegre, RS, Brazil		Vasconcellos, EF (corresponding author), Univ Fed Rio Grande do Sul, Dept Prod Engn, Porto Alegre, RS, Brazil.	ernestoferreirav@gmail.com		Leso, Bernardo/0000-0001-9824-4246				35	1	1	3	9	EMERALD GROUP PUBLISHING LTD	BINGLEY	HOWARD HOUSE, WAGON LANE, BINGLEY BD16 1WA, W YORKSHIRE, ENGLAND	1934-8835	1758-8561		INT J ORGAN ANAL	Int. J. Organ. Anal.	APR 18	2022	30	3
J	Gerlitz, L; Meyer, C; Prause, G				Gerlitz, Laima; Meyer, Christopher; Prause, Gunnar			MARKETING AND BRANDING STRATEGY FOR THE SOUTH BALTIC SEA REGION: REINFORCING REGIONAL INNOVATION IN SMES THROUGH CROSS-BORDER COLLABORATION MODELS IN THE AGE OF TRANSFORMATION	ENTREPRENEURSHIP AND SUSTAINABILITY ISSUES			English	Article						marketing strategy; regional branding; branding strategy; South Baltic Sea Region; Blue Economy; regional innovation; SMEs	COOPERATION; OUTCOMES; DRIVERS; PLACE; SMART	South Baltic Sea Region (SBSR) is one of the EU cross-border regions that due to the patchy development patterns qualifies for EU financial support reinforcing innovation capacity and promoting collaborative and competitive mindset. Historically shaped by international collaboration patterns across the Baltic Sea, the SBSR turns into maritime or blue EU region. Being an integral part of the Balti…	[Gerlitz, Laima; Meyer, Christopher; Prause, Gunnar] Univ Appl Sci Wismar Technol Business & Design, Philipp Miiller Str 14, D-23966 Wismar, Germany; [Meyer, Christopher; Prause, Gunnar] Tallinn Univ Technol, Ehitajate Tee 5, EE-19086 Tallinn, Estonia		Gerlitz, L (corresponding author), Univ Appl Sci Wismar Technol Business & Design, Philipp Miiller Str 14, D-23966 Wismar, Germany.	laima.gerlitz@hs-wismar.de; christopher.meyer@hs-wismar.de; gunnar.prause@hs-wismar.de	Prause, Gunnar/O-5741-2018	Prause, Gunnar/0000-0002-3293-1331	Interreg project InterMarE project	This research was supported by the Interreg project InterMarE project that was implemented in the frame of the Interreg South Baltic Programme 2014-2020 from July 2017 to Jun 2021. The project is based on the research and practical gaps highlighting the needs to support maritime SMEs in economic development by increasing their visibility under one joint regional brand.		57	1	1	3	8	ENTERPRENEURSHIP & SUSTAINABILITY CENTER	VILNUS	M K CIURLIONIO STR 86A, VILNUS, 03100, LITHUANIA	2345-0282			ENTREP SUSTAIN ISS	Entrep. Sustain. Iss.	JUN	2021	8	4
J	Wood, LW; Gilbert, AQ				Wood, Leet W.; Gilbert, Alexander Q.			Space-based Solar Power as a Catalyst for Space Development	SPACE POLICY			English	Article						Trends and developments in commercial&nbsp; space; Global environmental change and&nbsp; sustainable development; Entrepreneurship and business&nbsp; development in space; Humanity as a spacefaring species	CLIMATE-CHANGE; TRANSMISSION; TECHNOLOGY; SECURITY; MISSION	Robust space development as usually envisioned by its advocates-the persistent and self-sustaining presence of humans and industry in space-is stymied by a fundamental paradox: for there to be a reason to develop space, there must already be people and industry there. To the extent that space development is a priority for any government or entity, this paradox must be surmounted. Space-based sola…	[Wood, Leet W.] 6300 5th St NW, Washington, DC 20011 USA; [Gilbert, Alexander Q.] Colorado Sch Mines, Golden, CO 80401 USA		Wood, LW (corresponding author), 6300 5th St NW, Washington, DC 20011 USA.	leet.w.wood@gmail.com						57	0	0	0	0	ELSEVIER SCI LTD	OXFORD	THE BOULEVARD, LANGFORD LANE, KIDLINGTON, OXFORD OX5 1GB, OXON, ENGLAND	0265-9646	1879-338X		SPACE POLICY	Space Policy	FEB	2022	59
J	Adach-Pawelus, K; Gogolewska, A; Gorniak-Zimroz, J; Herbert, JH; Hidalgo, A; Kielczawa, B; Krupa-Kurzynowska, J; Lampinen, M; Mamelkina, MA; Paszkowska, G; Szyszka, D; Tuunila, R; Worsa-Kozak, M; Wozniak, J				Adach-Pawelus, Karolina; Gogolewska, Anna; Gorniak-Zimroz, Justyna; Herbert, Juan Herrera; Hidalgo, Arturo; Kielczawa, Barbara; Krupa-Kurzynowska, Joanna; Lampinen, Matti; Mamelkina, Maria A.; Paszkowska, Gabriela; Szyszka, Danuta; Tuunila, Ritva; Worsa-Kozak, Magdalena; Wozniak, Justyna			Towards Sustainable Mining in the Didactic Process-MEITIM Project as an Opportunity to Increase the Attractiveness of Mining Courses (A Case Study of Poland)	SUSTAINABILITY			English	Article						mining; higher education; statistics of mining faculties; raw materials; European Green Deal		Mining has been embedded in the public consciousness as a dirty, non-innovative, outdated and environmentally harmful industry. Proper education, especially the academic one, becomes crucial to successfully change this image. This article depicts the initial assumptions of the international project Master in Entrepreneurship, Innovation and Technology Integration in Mining (MEITIM), co-financed b…	[Adach-Pawelus, Karolina; Gogolewska, Anna; Gorniak-Zimroz, Justyna; Kielczawa, Barbara; Krupa-Kurzynowska, Joanna; Paszkowska, Gabriela; Szyszka, Danuta; Worsa-Kozak, Magdalena; Wozniak, Justyna] Wroclaw Univ Sci & Technol, Fac Geoengn Min & Geol, PL-50421 Wroclaw, Poland; [Herbert, Juan Herrera; Hidalgo, Arturo] Univ Politecn Madrid, Escuela Tecn Super Ingn Minas & Energia, Tech Univ Madrid, Ma…		Worsa-Kozak, M; Wozniak, J (corresponding author), Wroclaw Univ Sci & Technol, Fac Geoengn Min & Geol, PL-50421 Wroclaw, Poland.	karolina.adach@pwr.edu.pl; anna.gogolewska@pwr.edu.pl; justyna.gorniak-zimroz@pwr.edu.pl; juan.herrera@upm.es; arturo.hidalgo@upm.es; barbara.kielczawa@pwr.edu.pl; joanna.krupa-kurzynowska@pwr.edu.pl; matti.lampinen@lut.fi; maria.mamelkina@lut.fi; gabriela.paszkowska@pwr.edu.pl; danuta.szyszka@pwr.edu.pl; ritva.tuunila@lut.fi; magdalena.worsa-kozak@pwr.edu.pl; justyna.wozniak@pwr.edu.pl	Woźniak, Justyna/K-4108-2019; Woźniak, justyna/AAZ-7394-2021; Gogolewska, Anna Barbara/R-5152-2018; HIDALGO, ARTURO/ABC-7744-2021; Szyszka, Danuta/ABE-3152-2020; HERRERA HERBERT, JUAN/K-1812-2016; Worsa-Kozak, Magdalena/L-3227-2015	Woźniak, Justyna/0000-0002-8139-8529; Woźniak, justyna/0000-0002-8139-8529; Gogolewska, Anna Barbara/0000-0002-6287-7241; HIDALGO, ARTURO/0000-0002-2601-9522; Szyszka, Danuta/0000-0002-5856-7400; HERRERA HERBERT, JUAN/0000-0002-7656-1707; Gorniak-Zimroz, Justyna/0000-0001-9217-876X; Adach-Pawelus, Karolina/0000-0002-6867-7822; Paszkowska, Gabriela/0000-0001-5617-9888; Worsa-Kozak, Magdalena/0000-…	European Institute of Innovation and Technology (EIT), a body of the European Union, under the Horizon 2020; EU Framework Programme for Research and Innovation; EIT Raw Materials GmbH [19116]	This activity has received funding from the European Institute of Innovation and Technology (EIT), a body of the European Union, under the Horizon 2020, the EU Framework Programme for Research and Innovation. This work is supported by EIT Raw Materials GmbH under Framework Partnership Agreement No. 19116 (MEITIM. Master in Entrepreneurship, Innovation and Technology Integration in Mining, impleme…		20	1	1	2	6	MDPI	BASEL	ST ALBAN-ANLAGE 66, CH-4052 BASEL, SWITZERLAND		2071-1050		SUSTAINABILITY-BASEL	Sustainability	DEC	2020	12	23
J	Serenari, C; Peterson, MN; Wallace, T; Stowhas, P				Serenari, Christopher; Peterson, M. Nils; Wallace, Tim; Stowhas, Paulina			Private protected areas, ecotourism development and impacts on local people's well-being: a review from case studies in Southern Chile	JOURNAL OF SUSTAINABLE TOURISM			English	Article						Chile; ecotourism; private protected area; sustainable development; well-being	NEOLIBERAL CONSERVATION; QUALITATIVE RESEARCH; TEMPERATE FORESTS; TOURISM; FRAMEWORK	Private protected areas (PPAs) are expanding rapidly in less-industrialized nations. This paper explores cases in Los Rios, Chile, to understand how local people living in and near three PPAs viewed impacts of tourism development on human well-being and local governance asking: (1) Why and how do governing PPA actors engage local people in conservation and ecotourism? (2) How do local people perc…	[Serenari, Christopher] North Carolina Wildlife Resources Commiss, 1751 Vars Dr, Raleigh, NC 27606 USA; [Peterson, M. Nils] North Carolina State Univ, Dept Forestry & Environm Resources, Fisheries Wildlife & Conservat Biol Program, Raleigh, NC 27695 USA; [Wallace, Tim] North Carolina State Univ, Dept Sociol & Anthropol, 220 1911 Bldg, Raleigh, NC 27695 USA; [Stowhas, Paulina] Univ Mayor, Fac Cien…		Serenari, C (corresponding author), North Carolina Wildlife Resources Commiss, 1751 Vars Dr, Raleigh, NC 27606 USA.	cserena@ncsu.edu		Peterson, Nils/0000-0002-4246-1206	Tourism Cares; Laarman International Gift Fund; American Alpine Club; Food and Agricultural Sciences National Needs Fellowship Grants Program	We also like to recognize the following funding sources for their contribution to this research: Tourism Cares; Laarman International Gift Fund; American Alpine Club; Food and Agricultural Sciences National Needs Fellowship Grants Program.		67	24	27	2	43	CHANNEL VIEW PUBLICATIONS	CLEVEDON	FRANKFURT LODGE, CLEVEDON HALL, VICTORIA ROAD, CLEVEDON, BS21 7HH, ENGLAND	0966-9582	1747-7646		J SUSTAIN TOUR	J. Sustain. Tour.		2017	25	12
J	Stanowicka, A				Stanowicka, Agnieszka			THE ROLE OF UNIVERSITIES IN URBAN DEVELOPMENT ON THE EXAMPLE OF POLISH CITIES	ENTREPRENEURSHIP AND SUSTAINABILITY ISSUES			English	Article						university; school of higher education; urban development; university town	SUSTAINABLE DEVELOPMENT	Schools of higher education, including universities, can become important landmarks of cities and contribute to sustainable urban development. This study attempts to determine the ways in which universities benefit cities, evaluate the scope of cooperation between territorial governments and universities, identify the main obstacles to cooperation and the preferred objectives of collaborative pro…	[Stanowicka, Agnieszka] Univ Warmia & Mazury, Dept Econ Theory, Ul Oczapowskiego 2, PL-10719 Olsztyn, Poland		Stanowicka, A (corresponding author), Univ Warmia & Mazury, Dept Econ Theory, Ul Oczapowskiego 2, PL-10719 Olsztyn, Poland.	agnieszka.stanowicka@uwm.edu.pl						30	1	1	1	1	ENTERPRENEURSHIP & SUSTAINABILITY CENTER	VILNUS	M K CIURLIONIO STR 86A, VILNUS, 03100, LITHUANIA	2345-0282			ENTREP SUSTAIN ISS	Entrep. Sustain. Iss.	SEP	2021	9	1
J	Kamaludin, MF; Xavier, JA; Amin, M				Kamaludin, Mohammed Faiz; Xavier, Jesrina Ann; Amin, Muslim			Social entrepreneurial sustainability during the COVID-19 pandemic	SOCIAL ENTERPRISE JOURNAL			English	Article						Social entrepreneurship; Sustainability; COVID-19; Pandemic	ENTERPRISES; BUSINESS; MISSION; IMPACT	Purpose The purpose of this paper is to explore and understand the needed entrepreneurial actions required to attain sustainability during the COVID-19 pandemic. Social entrepreneurial sustainability is defined as the process of developing sustainable solutions for social, economic or environmental problems that are not being addressed by the market. This paper intends to get a clearer picture of…	[Kamaludin, Mohammed Faiz; Xavier, Jesrina Ann; Amin, Muslim] Taylors Univ, Fac Business & Law, Subang Jaya, Malaysia		Kamaludin, MF (corresponding author), Taylors Univ, Fac Business & Law, Subang Jaya, Malaysia.	mohammedfaizkamaludin@sd.taylors.edu.my	Amin, Muslim/M-6011-2018	Kamaludin, Mohammed Faiz/0000-0001-9981-8248; Amin, Muslim/0000-0003-0818-5663				90	1	1	4	4	EMERALD GROUP PUBLISHING LTD	BINGLEY	HOWARD HOUSE, WAGON LANE, BINGLEY BD16 1WA, W YORKSHIRE, ENGLAND	1750-8614	1750-8533		SOC ENTERP J	Soc. Enterp. J.	MAR 29	2022	18	2
J	Anholon, R; Quelhas, OLG; Leal, W; Pinto, JD; Feher, A				Anholon, Rosley; Goncalves Quelhas, Osvaldo Luiz; Leal Filho, Walter; Pinto, Jefferson de Souza; Feher, Alexander			Assessing corporate social responsibility concepts used by a Brazilian manufacturer of airplanes: A case study at Embraer	JOURNAL OF CLEANER PRODUCTION			English	Article						Sustainable management; Corporate social responsibility; Integrated management; Corporate social responsibility practices; Manufacturer of airplanes	STANDARDIZED MANAGEMENT-SYSTEMS; INTEGRATION; STAKEHOLDERS; INNOVATION	There are many definitions for the term Corporate Social Responsibility (CSR), but it can broadly be understood as a commitment that an organization must have towards society, expressed through actions and attitudes that affect it positively. In Latin America, in particular, this field is still at an initial stage, and few companies have actually developed and integrated CSR practices as part of …	[Anholon, Rosley; Pinto, Jefferson de Souza] Univ Estadual Campinas, Dept Mfg Engn & Mat, Mendeleyev St 200, Campinas, SP, Brazil; [Goncalves Quelhas, Osvaldo Luiz] Univ Fed Fluminense, Lab Technol Business & Environm Management, Passo Patria St 156, Niteroi, RJ, Brazil; [Leal Filho, Walter] Manchester Metropolitan Univ, Sch Sci & Environm, Chester St, Manchester M1 5GD, Lancs, England; [Feher, A…		Leal, W (corresponding author), Manchester Metropolitan Univ, Sch Sci & Environm, Chester St, Manchester M1 5GD, Lancs, England.	rosley@fem.unicamp.br; quelhas@latec.uff.br; walter.leal@haw-hamburg.de; jeffsouzap@uol.com.br	Leal, Walter/AAU-6997-2021; Fehér, Alexander/AAC-4130-2022; QUELHAS, OSVALDO OLGQ/I-8171-2017; Anholon, Rosley/C-3650-2018	Leal, Walter/0000-0002-1241-5225; QUELHAS, OSVALDO OLGQ/0000-0001-6816-1677; Anholon, Rosley/0000-0003-3163-6119				74	12	12	3	81	ELSEVIER SCI LTD	OXFORD	THE BOULEVARD, LANGFORD LANE, KIDLINGTON, OXFORD OX5 1GB, OXON, ENGLAND	0959-6526	1879-1786		J CLEAN PROD	J. Clean Prod.	NOV 1	2016	135
J	Vendrell-Herrero, F; Opazo-Basaez, M; Maric, J				Vendrell-Herrero, Ferran; Opazo-Basaez, Marco; Maric, Josip			Open and social: portraying the resilient, social and competitive, upcoming enterprise	JOURNAL OF ENTERPRISE INFORMATION MANAGEMENT			English	Article; Early Access						Social innovation; Open innovation; Sustainable development goals (SDGs); COVID-19 pandemic; Mixed methods	RESEARCH-AND-DEVELOPMENT; OPEN INNOVATION; DYNAMIC CAPABILITIES; CONCEPTUAL-FRAMEWORK; STRATEGIC ALLIANCES; GRAND CHALLENGE; MODEL; INTERNATIONALIZATION; ENTREPRENEURSHIP; TECHNOLOGIES	Purpose This article seeks to characterize and assess a new type of resilient, socially conscious and competitive enterprise that simultaneously encompasses open and social innovation - aligning both business and social outcomes - and which will gain increasing importance in post-pandemic competitiveness. Design/methodology/approach A mixed method approach based on sequential deductive triangulat…	[Vendrell-Herrero, Ferran] Univ Birmingham, Dept Management, Birmingham, W Midlands, England; [Opazo-Basaez, Marco] Univ Deusto, Deusto Business Sch, Dept Management, Bilbao, Spain; [Maric, Josip] EM Normandie, Dept Supply Chain Management & Decis Sci, Campus Paris, Paris, France		Opazo-Basaez, M (corresponding author), Univ Deusto, Deusto Business Sch, Dept Management, Bilbao, Spain.	marco.opazo@deusto.es		Vendrell-Herrero, Ferran/0000-0003-3809-5124	FEDER/Ministerio de Ciencia, Innovacion y Universidades - Agencia Estatal de Investigacion, SpainSpanish Government [PGC2018-101022-A-100]	Ferran Vendrell-Herrero and Marco Opazo-Basaez acknowledge support from FEDER/Ministerio de Ciencia, Innovacion y Universidades - Agencia Estatal de Investigacion, Spain, grant number PGC2018-101022-A-100.		109	0	0	3	3	EMERALD GROUP PUBLISHING LTD	BINGLEY	HOWARD HOUSE, WAGON LANE, BINGLEY BD16 1WA, W YORKSHIRE, ENGLAND	1741-0398	1758-7409		J ENTERP INF MANAG	J. Enterp. Inf. Manag.
J	Eriksson, PE; Volker, L; Kadefors, A; Lingegard, S; Larsson, J; Rosander, L				Eriksson, Per Erik; Volker, Leentje; Kadefors, Anna; Lingegard, Sofia; Larsson, Johan; Rosander, Lilly			Collaborative procurement strategies for infrastructure projects: a multiple-case study	PROCEEDINGS OF THE INSTITUTION OF CIVIL ENGINEERS-MANAGEMENT PROCUREMENT AND LAW			English	Article						procurement; public-private partnerships	ENGINEERING PROJECTS; INNOVATIVE PRODUCTS; CONSTRUCTION; EXPLORATION; EXPLOITATION; DIMENSIONS; INTERPLAY; ADOPTION; LESSONS	With the announcement to tender a project, several strategic decisions are made that have significant impact on the innovation and efficiency potential of a project. The purpose of this study is to investigate and compare how different types of integrative and collaborative procurement strategies may enhance the opportunities for improved efficiency and innovation in infrastructure projects. Henc…	[Eriksson, Per Erik] Lulea Univ Technol, Dept Business Adm Technol & Social Sci, Entrepreneurship & Innovat, Lulea, Sweden; [Eriksson, Per Erik] KTH Royal Inst Technol, Stockholm, Sweden; [Volker, Leentje] Univ Twente, Dept Civil Engn, Integrated Project Delivery, Grp Construct Management & Engn, Enschede, Netherlands; [Kadefors, Anna] KTH Royal Inst Technol, Real Estate Management, Dept Real Est…		Volker, L (corresponding author), Univ Twente, Dept Civil Engn, Integrated Project Delivery, Grp Construct Management & Engn, Enschede, Netherlands.	l.volker@utwente.nl		Volker, Leentje/0000-0003-2766-3763; Lingegard, Sofia/0000-0002-6682-9239; Eriksson, Per Erik/0000-0002-1746-2637; Rosander, Lilly/0000-0002-2981-4185; Kadefors, Anna/0000-0001-5608-5013	Swedish Transport Administration; Swedish Research Council FormasSwedish Research CouncilSwedish Research Council Formas [2013-1837, 942-2016126]	The authors gratefully acknowledge the financial funding received from the Swedish Transport Administration and the Swedish Research Council Formas for the ProcSIBE group (2013-1837) and for the research project `Public procurement strategies for sustainable development in the infrastructure sector' (942-2016126). This publication emerged from a paper presented at the 34rd Annual Arcom Conference…		44	8	8	6	15	ICE PUBLISHING	WESTMINISTER	INST CIVIL ENGINEERS, 1 GREAT GEORGE ST, WESTMINISTER SW 1P 3AA, ENGLAND	1751-4304	1751-4312		PROC INST CIV ENG-MA	Proc. Inst. Civ. Eng.-Manag. Procure. Law	OCT	2019	172	5
J	Wang, ZM; Zang, Z				Wang, ZM; Zang, Z			Strategic human resources, innovation and entrepreneurship fit - A cross-regional comparative model	INTERNATIONAL JOURNAL OF MANPOWER			English	Article						innovation; human resource management; organizational performance; China; entrepreneurs	MANAGEMENT	Purpose-Strategic human resource management (SHRM) is seen as crucial for innovation and entrepreneurship in China. An empirical research was carried out to investigate main dimensions of the model of human resources management (HRM), practices and their effects on organisational performance in relation to innovation and entrepreneurship. Design/methodology/approach-The research has two parts. Th…	Zhejiang Univ, Ctr Human Resources & Strateg Dev, Hangzhou 310027, Peoples R China		Wang, ZM (corresponding author), Zhejiang Univ, Ctr Human Resources & Strateg Dev, Hangzhou 310027, Peoples R China.							25	58	61	4	47	EMERALD GROUP PUBLISHING LTD	BINGLEY	HOWARD HOUSE, WAGON LANE, BINGLEY BD16 1WA, W YORKSHIRE, ENGLAND	0143-7720	1758-6577		INT J MANPOWER	Int. J. Manpow.		2005	26	6
J	Bublitz, MG; Peracchio, LA; Dadzie, CA; Escalas, JE; Hansen, J; Hutton, M; Nardini, G; Absher, C; Tangari, AH				Bublitz, Melissa G.; Peracchio, Laura A.; Dadzie, Charlene A.; Escalas, Jennifer Edson; Hansen, Jonathan; Hutton, Martina; Nardini, Gia; Absher, Carrie; Tangari, Andrea Heintz			Food access for all: Empowering innovative local infrastructure	JOURNAL OF BUSINESS RESEARCH			English	Article						Hunger; Food insecurity; Food access; Social entrepreneurship; Transformative consumer research; Public policy	KNOWLEDGE TRANSFER; SOCIAL ENTERPRISE; NATIONAL-HEALTH; UNITED-STATES; ADULT HEALTH; INSECURITY; ENTREPRENEURSHIP; STIGMA; POOR; PROGRAM	In underserved communities throughout affluent countries, people lack access to affordable, nutritious food. To remedy this, Social Entrepreneurial Organizations (SEOs) are creating local, community-based food distribution infrastructure that provides sustainable access to healthy and affordable food. Our paper develops an integrative framework focused on identifying the key marketing practices t…	[Bublitz, Melissa G.] Univ Wisconsin, Coll Business, Fac Sustainabil Reg Transformat SIRT, 800 Algoma Blvd, Oshkosh, WI 54901 USA; [Peracchio, Laura A.] Univ Wisconsin, Sheldon B Lubar Sch Business, 3202 N Maryland Ave, Milwaukee, WI 53211 USA; [Dadzie, Charlene A.] Univ S Alabama, Mitchell Coll Business, 5811 USA Dr South, Mobile, AL 36688 USA; [Escalas, Jennifer Edson] Vanderbilt Univ, Owen Gra…		Bublitz, MG (corresponding author), Univ Wisconsin, Coll Business, Fac Sustainabil Reg Transformat SIRT, 800 Algoma Blvd, Oshkosh, WI 54901 USA.	bublitzm@uwosh.edu; lperacch@uwm.edu; cdadzie@southalabama.edu; jennifer.escalas@owen.vanderbilt.edu; Jonathan@hungertaskforce.org; Martina.Hutton@winchester.ac.uk; Gia.nardini@du.edu; cms13n@my.fsu.edu; andrea.tangari@wayne.edu		Bublitz, Melissa/0000-0001-7271-158X				104	14	15	9	39	ELSEVIER SCIENCE INC	NEW YORK	STE 800, 230 PARK AVE, NEW YORK, NY 10169 USA	0148-2963	1873-7978		J BUS RES	J. Bus. Res.	JUL	2019	100
J	Gamidullaeva, L; Tolstykh, T; Bystrov, A; Radaykin, A; Shmeleva, N				Gamidullaeva, Leyla; Tolstykh, Tatyana; Bystrov, Andrey; Radaykin, Alexey; Shmeleva, Nadezhda			Cross-Sectoral Digital Platform as a Tool for Innovation Ecosystem Development	SUSTAINABILITY			English	Article						innovation ecosystem; sustainability; self-organization; cross-sectoral platform; technology platform; project selection; reputation	MODE 3; ENTREPRENEURIAL; HELIX; QUADRUPLE	At present, issues of ecosystem self-organization and the mechanisms for their sustainable development have been insufficiently explored in academic literature. The key idea of our research is that for enterprises interacting in different industries based on a network partnership, a special tool is needed to ensure the openness of interaction between participants in the transfer of knowledge, tec…	[Gamidullaeva, Leyla] Penza State Univ, Dept Management & Econ Secur, Penza 440026, Russia; [Gamidullaeva, Leyla] KG Razumovsky Moscow State Univ Technol & Managem, Dept Appl & Business Informat, Moscow 109004, Russia; [Tolstykh, Tatyana] Natl Univ Sci & Technol MISIS, Dept Ind Management, Moscow 119049, Russia; [Tolstykh, Tatyana; Bystrov, Andrey; Radaykin, Alexey] Plekhanov Russian Univ Econ, D…		Gamidullaeva, L (corresponding author), Penza State Univ, Dept Management & Econ Secur, Penza 440026, Russia.; Gamidullaeva, L (corresponding author), KG Razumovsky Moscow State Univ Technol & Managem, Dept Appl & Business Informat, Moscow 109004, Russia.	gamidullaeva@gmail.com; tt400@mail.ru; bystrov@mail.ru; aleksrad1358@gmail.com; nshmeleva@misis.ru	Radaykin, Alexey/ABE-9182-2021; Gamidullaeva, Leyla/E-7822-2016; Tolstykh, Tatyana/B-5285-2018	Gamidullaeva, Leyla/0000-0003-3042-7550; Smeleva, Nadezda/0000-0002-2564-6241; Radaykin, Alexey/0000-0001-9621-2785; Tolstykh, Tatyana/0000-0002-4386-9684	RFBRRussian Foundation for Basic Research (RFBR) [20-010-00470]; [AP08053346]	This research was funded by the RFBR grant No. 20-010-00470. Data for publication were collected with the financial support of the project of grant funding for young scientists for the implementation of research on scientific and (or) technical projects, AP08053346 Research of sustainable development innovations from the perspective of their economic feasibility and building effective enterprise …		65	0	0	13	13	MDPI	BASEL	ST ALBAN-ANLAGE 66, CH-4052 BASEL, SWITZERLAND		2071-1050		SUSTAINABILITY-BASEL	Sustainability	NOV	2021	13	21
J	Hareebin, Y				Hareebin, Yuttachai			The Social Capital Capabilities of Halal Entrepreneurs: A Perspective of Innovative Entrepreneur Capabilities	JOURNAL OF ASIAN FINANCE ECONOMICS AND BUSINESS			English	Article						Social Capital; Halal Entrepreneur; Innovative Entrepreneur; Sustained Capabilities	ORGANIZATIONAL RESILIENCE; IMPACT; ORIENTATION	This academic article aims to explain and analyzing the leverages, components, and strategies implemented in building halal entrepreneurs' social capabilities and sustainability, as well as to propose a model of effective halal entrepreneurship that can be used as a guideline to enhance potentials of halal entrepreneurs in the rapidly-changing environments. Mindfulness of being an innovative entr…	[Hareebin, Yuttachai] Phuket Rajabhat Univ, Fac Management Sci, 21 Thepkrasatree Rd, Phuket 83000, Thailand		Hareebin, Y (corresponding author), Phuket Rajabhat Univ, Fac Management Sci, 21 Thepkrasatree Rd, Phuket 83000, Thailand.	yuttachai.mas@gmail.com						58	0	0	5	7	KOREA DISTRIBUTION SCIENCE ASSOC	GYEONGGI	HANSHIN OFFICETEL STE 1030, 2463-4, SHINHEUNG-DONG SUJEONG-GU, SEONGNAM, GYEONGGI, 461-713, SOUTH KOREA	2288-4637	2288-4645		J ASIAN FINANC ECON	J. Asian Financ. Econ. Bus.	JUN	2021	8	6
J	Macqueen, D; Bolin, A; Greijmans, M; Grouwels, S; Humphries, S				Macqueen, Duncan; Bolin, Anna; Greijmans, Martin; Grouwels, Sophie; Humphries, Shoana			Innovations towards prosperity emerging in locally controlled forest business models and prospects for scaling up	WORLD DEVELOPMENT			English	Article						Locally controlled forestry (LCF); Sustainable development; SDGs; Prosperity; Business models; Small and medium enterprise (SME); Global	COMMUNITY FORESTRY; REDUCING POVERTY; REDD PLUS; CONSERVATION; LIVELIHOODS; DEFORESTATION; ENTERPRISES; MANAGEMENT; CAPABILITIES; PARTNERSHIPS	The combined impacts of multiple locally-controlled forestry (LCF) businesses will play a key role in shaping the fate of forest landscapes. This article analyses how such enterprises contribute to a broad notion of prosperity as 'that which people value and have reason to value in line with the common good'. It focuses on innovations that are found in those businesses and highlights how these di…	[Macqueen, Duncan; Bolin, Anna] Int Inst Environm & Dev IIED, 4 Hanover St, Edinburgh EH2 2EN, Midlothian, Scotland; [Greijmans, Martin] Ctr People & Forests RECOFTC, POB 1111,Kasetsart PO, Bangkok 10903, Thailand; [Grouwels, Sophie] Food & Agr Org, Forest & Farm Facil FFF, Viale Terme Caracalla, I-00153 Rome, Italy; [Humphries, Shoana] Earth Innovat Inst EII, 200 Green St,Suite 1, San Francisco,…		Macqueen, D (corresponding author), Int Inst Environm & Dev IIED, 4 Hanover St, Edinburgh EH2 2EN, Midlothian, Scotland.	duncan.macqueen@iied.org; anna.bolin@iied.org; martin.greijmans@recoftc.org; Sophie.Grouwels@fao.org			Forest and Farm Facility (FFF) [TF.FOEDD.TFAA110013288]; government of Sweden; government of Finland; government of Germany; government of United States of America	The authors are grateful for the many members of the Forest Connect alliance (cited in the references) who have contributed to documenting case studies of locally controlled forest businesses upon which this paper is based. This research was supported under grant ID TF.FOEDD.TFAA110013288 by the Forest and Farm Facility (FFF) hosted by the Food and Agriculture Organisation of the United Nations (…		148	19	19	3	35	PERGAMON-ELSEVIER SCIENCE LTD	OXFORD	THE BOULEVARD, LANGFORD LANE, KIDLINGTON, OXFORD OX5 1GB, ENGLAND	0305-750X			WORLD DEV	World Dev.	JAN	2020	125
J	Akter, S; Jamal, N; Ashraf, MM; McCarthy, G; Varsha, PS				Akter, Shahriar; Jamal, Nabila; Ashraf, Md Mahfuz; McCarthy, Grace; Varsha, P. S.			The Rise of the Social Business in Emerging Economies: A New Paradigm of Development	JOURNAL OF SOCIAL ENTREPRENEURSHIP			English	Article						Social business; social enterprise; drivers; success factors		Social business has emerged as a sustainable and innovative means to solve emerging social problems. Although it is gaining momentum, there is a paucity of studies on the drivers of social business models and its key success factors. Drawing on a systematic literature review and an in-depth analysis of 31 social businesses in Bangladesh, the study presents eight key drivers and four success facto…	[Akter, Shahriar; McCarthy, Grace] Univ Wollongong, Sydney Business Sch, Sydney, NSW, Australia; [Jamal, Nabila] Univ Appl Sci Bonn Rhein Sieg, Anal & Design Social Protect Syst, St Augustin, Germany; [Ashraf, Md Mahfuz] Crown Inst Higher Educ, Sydney, NSW, Australia; [Varsha, P. S.] Visvesvaraya Technol Univ, MBA Res Ctr, Belagavi, India		Akter, S (corresponding author), Univ Wollongong, Sydney Business Sch, Sydney, NSW, Australia.	sakter@uow.edu.au	Akter, Shahriar/S-2888-2019	Akter, Shahriar/0000-0002-2050-9985; P S, Varsha/0000-0003-2648-0412				50	13	13	3	7	ROUTLEDGE JOURNALS, TAYLOR & FRANCIS LTD	ABINGDON	2-4 PARK SQUARE, MILTON PARK, ABINGDON OX14 4RN, OXON, ENGLAND	1942-0676	1942-0684		J SOC ENTREP	J. Soc. Entrep.		2020	11	3
J	Macke, J; Sarate, JAR; Domeneghini, J; da Silva, KA				Macke, Janaina; Rubim Sarate, Joao Alberto; Domeneghini, Jennifer; da Silva, Kelin Aparecida			Where do we go from now? Research framework for social entrepreneurship	JOURNAL OF CLEANER PRODUCTION			English	Article						Social entrepreneurship; Typology; Approaches; Drivers; Systematic literature review	COMMERCIAL ENTREPRENEURSHIP; BIBLIOMETRIC ANALYSIS; INNOVATION; BUSINESS; VENTURES; MODEL; SUSTAINABILITY; OPPORTUNITIES; PERSPECTIVE; GOVERNANCE	This paper aims at examining academic production on social entrepreneurship, in order to identify approaches and drivers, as well as offer an analytical overview on the topic. Social entrepreneurs are individuals with a social mission, capable of combining practices and knowledge as well as developing partnerships to promote sustainable social change. The weaving of a social mission into an enter…	[Macke, Janaina] Univ Caxias Do Sul, IMED Business Sch, Caxias Do Sul, Brazil; [Rubim Sarate, Joao Alberto] IMED Business Sch, Lausanne, Switzerland; [Domeneghini, Jennifer] Fed Univ Rio Grande Do Sul UFRGS, Porto Alegre, RS, Brazil; [da Silva, Kelin Aparecida] IMED Hlth Sch, Philadelphia, PA USA		Macke, J (corresponding author), Univ Caxias Do Sul, IMED Business Sch, Caxias Do Sul, Brazil.	janaina.macke@imed.edu.br	Macke, Janaina/AAD-5244-2020; Domeneghini, Jennifer/AAA-2227-2019	Macke, Janaina/0000-0002-7781-7161; Silva, Kelin/0000-0003-1669-3414	Faculty Meridional (Faculdade Meridional IMED) the University of Caxias do Sul (Univeisidade de Cazias do Sul - UCS); National Counsel for Scientific and Technological Development (Conselho Nacional de Desenvolvimento Cientffico e Tecnologico - CNPq)Conselho Nacional de Desenvolvimento Cientifico e Tecnologico (CNPQ); Coordination for the Improvement of Higher Education PersonnelCoordenacao de Ap…	The authors would like to thank the three anonymous reviewers for their insightful comments. This work is being supported by the Faculty Meridional (Faculdade Meridional IMED) the University of Caxias do Sul (Univeisidade de Cazias do Sul - UCS), the National Counsel for Scientific and Technological Development (Conselho Nacional de Desenvolvimento Cientffico e Tecnologico - CNPq) and the Coordin…		87	35	37	8	135	ELSEVIER SCI LTD	OXFORD	THE BOULEVARD, LANGFORD LANE, KIDLINGTON, OXFORD OX5 1GB, OXON, ENGLAND	0959-6526	1879-1786		J CLEAN PROD	J. Clean Prod.	MAY 10	2018	183
J	Picciotti, A				Picciotti, Antonio			TOWARDS SUSTAINABILITY: THE INNOVATION PATHS OF SOCIAL ENTERPRISE	ANNALS OF PUBLIC AND COOPERATIVE ECONOMICS			English	Article						Social economy; social enterprise; social cooperative; sustainability; innovation; Italy	PUBLIC-SERVICES; ENTREPRENEURSHIP; COMMUNITY; BUSINESS; ECONOMY; MODELS; GOVERNANCE; CREATION; POVERTY; IMPACT	The concepts of sustainable development and social economy are currently undergoing a process of convergence, determined by the extension of the concept of sustainability and the role of social enterprise. In a context in which the primary focus of management literature, especially of North American origin, concerns the concept and practices of social entrepreneurship, this paper explores the exp…	[Picciotti, Antonio] Univ Perugia, Perugia, Italy		Picciotti, A (corresponding author), Univ Perugia, Perugia, Italy.	antonio.picciotti@unipg.it						72	23	23	3	108	WILEY	HOBOKEN	111 RIVER ST, HOBOKEN 07030-5774, NJ USA	1370-4788	1467-8292		ANN PUBLIC COOP ECON	Ann. Public Coop. Econ.	JUN	2017	88	2
J	Zinchuk, TO; Tarasovych, LV; Yaremova, MI; Usiuk, TV; Kovalchuk, OD				Zinchuk, Tetyana O.; Tarasovych, Liudmyla, V; Yaremova, Maryna, I; Usiuk, Tetiana, V; Kovalchuk, Oleksandr D.			Participation and Bridging: Involving Etrepreneurs in the Management of the EU Rural Economy	ESTUDIOS DE ECONOMIA APLICADA			English	Article						rural economy; entrepreneurship; stakeholders; bridging; inclusive rural transformation		It has been proved that the implication of the European experience in the development of the rural economy in Ukraine is seen as a necessary attribute of the implementation of its ambitions to participate in the global process of sustainable development. It is emphasised that the asset of EU member states in forming the imperatives of sustainable development is to enhance the role and ensure the …	[Zinchuk, Tetyana O.; Usiuk, Tetiana, V; Kovalchuk, Oleksandr D.] Polissia Natl Univ, Dept Int Econ Relat & European Integrat, Zhytomyr, Zhytomyr Oblast, Ukraine; [Tarasovych, Liudmyla, V] Polissia Natl Univ, Dept Mkt, Zhytomyr, Zhytomyr Oblast, Ukraine; [Yaremova, Maryna, I] Polissia Natl Univ, Dept Econ & Entrepreneurship, Zhytomyr, Zhytomyr Oblast, Ukraine		Zinchuk, TO (corresponding author), Polissia Natl Univ, Dept Int Econ Relat & European Integrat, Zhytomyr, Zhytomyr Oblast, Ukraine.	t.zinchuk6375@uohk.com.cn; lv-tarasovych@nuos.pro; m.yaremova@tanu.pro; tusiuk7@uohk.com.cn; od-kovalchuk@uohk.com.cn	Tarasovych, Ludmyla/A-4647-2018; Yaremova, Maryna/D-1605-2018; Zinchuk, Tetyana/V-8857-2017; Usiuk, Tetiana/V-8854-2017	Tarasovych, Ludmyla/0000-0003-0740-6567; Yaremova, Maryna/0000-0001-5636-3538; Zinchuk, Tetyana/0000-0002-5143-2394; Usiuk, Tetiana/0000-0003-1809-0502				37	0	0	1	2	ASOC ECONOMIA APLICADAD	MADRID	C JUAN RAMON JIMENEZ, 43, MADRID, 28036, SPAIN	1133-3197	1697-5731		ESTUD ECON APL	Estud. Econ. Apl.		2021	39	5
J	Kumar, P				Kumar, Prashant			Green marketing innovations in small Indian firms	WORLD JOURNAL OF ENTREPRENEURSHIP MANAGEMENT AND SUSTAINABLE DEVELOPMENT			English	Article						India; Sustainable development; Small firms; Green marketing; Green marketing innovations; Natural resource-based view theory	ORGANIZATIONAL IDENTITY; SMES; PERFORMANCE; MANAGEMENT; IMAGE; PAY	Purpose - The purpose of this paper is to explore green marketing innovations in small Indian firms which serve as decisive dimensions for developing green identity of small firms in the market. Design/methodology/approach - Data were obtained by interviewing marketing managers for green products in small Indian firms. Findings - Six categories of green marketing innovations are identified - mark…	[Kumar, Prashant] Nirma Univ, Inst Management, Ahmadabad, Gujarat, India		Kumar, P (corresponding author), Nirma Univ, Inst Management, Ahmadabad, Gujarat, India.	ctech.prashant@gmail.com		Kumar, Prashant/0000-0001-5080-9754				57	16	17	5	24	EMERALD GROUP PUBLISHING LTD	BINGLEY	HOWARD HOUSE, WAGON LANE, BINGLEY BD16 1WA, W YORKSHIRE, ENGLAND	2042-5961	2042-597X		WORLD J ENTREP MANAG	World J. Entrep. Manag. Sustain. Dev.		2015	11	3
J	Paddison, B; Walmsley, A				Paddison, Brendan; Walmsley, Andreas			New Public Management in tourism: a case study of York	JOURNAL OF SUSTAINABLE TOURISM			English	Article						Tourism governance; destination management; New Public Management; stakeholders; accountability	SUSTAINABLE TOURISM; LOCAL-GOVERNMENT; DESTINATION GOVERNANCE; COLLABORATION; PARTNERSHIPS; STATE; UK; ORGANIZATIONS; PARTICIPATION; PERFORMANCE	Issues concerning destination governance continue to engender much interest and debate in the development of more sustainable forms of tourism. This study explores the implications of a New Public Management approach to tourist destination governance in the historic City of York. Using secondary data, as well as drawing on interviews with a range of destination stakeholders, this study seeks to u…	[Paddison, Brendan] York St John Univ, York Business Sch, Business & Management, York, N Yorkshire, England; [Walmsley, Andreas] Plymouth Univ, Plymouth Business Sch, Entrepreneurship, Plymouth, Devon, England		Paddison, B (corresponding author), York St John Univ, York Business Sch, Business & Management, York, N Yorkshire, England.	b.paddison@yorksj.ac.uk		Walmsley, Andreas/0000-0002-2791-3315				118	12	12	6	26	ROUTLEDGE JOURNALS, TAYLOR & FRANCIS LTD	ABINGDON	2-4 PARK SQUARE, MILTON PARK, ABINGDON OX14 4RN, OXON, ENGLAND	0966-9582	1747-7646		J SUSTAIN TOUR	J. Sustain. Tour.		2018	26	6
J	Huber-Stearns, HR; Schultz, C; Cheng, AS				Huber-Stearns, Heidi R.; Schultz, Courtney; Cheng, Antony S.			A Multiple Streams Analysis of Institutional Innovation in Forest Watershed Governance	REVIEW OF POLICY RESEARCH			English	Article; Early Access						disaster & risk management; governance; innovation; environment	SOCIAL-ECOLOGICAL SYSTEMS; POLICY CHANGE; ENVIRONMENTAL GOVERNANCE; ADAPTIVE GOVERNANCE; CLIMATE-CHANGE; LESSONS; GOVERNMENT; RESPONSES	Increasingly severe wildfires have focused attention on forested watershed vulnerabilities, causing significant changes to policies and governance. We utilized the Multiple Streams Approach (MSA) to understand institutional innovations of federal agency-large water provider partnerships in Colorado to protect watersheds through joint planning and funding. Ambiguous problem definition and focusing…	[Huber-Stearns, Heidi R.] Univ Oregon, Inst Sustainable Environm, Eugene, OR 97403 USA; [Schultz, Courtney; Cheng, Antony S.] Colorado State Univ, Dept Forest & Rangeland Stewardship, Ft Collins, CO 80523 USA; [Schultz, Courtney] Colorado State Univ, Publ Lands Policy Grp, Ft Collins, CO 80523 USA; [Cheng, Antony S.] Colorado State Univ, Colorado Forest Restorat Inst, Ft Collins, CO 80523 USA		Huber-Stearns, HR (corresponding author), Univ Oregon, Inst Sustainable Environm, Eugene, OR 97403 USA.			Huber-Stearns, Heidi/0000-0002-8663-4471	National Institute of Food and AgricultureUnited States Department of Agriculture (USDA)National Institute of Food and Agriculture [COL00671A]	We credit Katherine Sever at Colorado State University for map production. We thank Robin Reid, Andrew Seidl, and Cassandra Moseley for their comments on earlier versions of this paper. We also thank interview participants for their valuable time and perspectives, without whom this research would not have been possible. Funding was provided by National Institute of Food and Agriculture (Project N…		87	9	9	3	22	WILEY	HOBOKEN	111 RIVER ST, HOBOKEN 07030-5774, NJ USA	1541-132X	1541-1338		REV POLICY RES	Rev. Policy Res.
J	Galetska, T; Topishko, N; Topishko, I				Galetska, Tetiana; Topishko, Natalya; Topishko, Ivan			SOCIAL RESPONSIBILITY OF ECONOMIC ENTERPRISES AS A SOCIAL GOOD: PRACTICE OF THE EU AND UKRAINE	BALTIC JOURNAL OF ECONOMIC STUDIES			English	Article						social responsibility; social good; socially responsible business management; models of corporate social responsibility; social partnership; UN Global Compact; international standards of enterprise social reporting; sustainable development	CORPORATE; PERFORMANCE; COMPANIES	Current circumstances are shaping new conditions for the interaction of entities of society. The COVID-19 coronavirus pandemic tests the partner relationship between government, business and civil society in the system of their social responsibility for the efficiency and morality. The purpose of the study is to reveal the theoretical foundations of the concept of social responsibility of the sta…	[Galetska, Tetiana; Topishko, Natalya; Topishko, Ivan] Natl Univ Ostroh Acad, Ostroh, Ukraine		Galetska, T (corresponding author), Natl Univ Ostroh Acad, Ostroh, Ukraine.	tanya.galetska@oa.edu.ua; natalya.topishko@oa.edu.ua; ivan.topishko@oa.edu.ua						30	3	3	3	20	BALTIC JOURNAL ECONOMIC STUDIES	RIGA	VALDEKU IELA 62-156, RIGA, LV-1058, LATVIA	2256-0742	2256-0963		BALT J ECON STUD	Balt. J. Econ. Stud.		2020	6	3
J	Ahn, MJ; Shaygan, A; Weber, C				Ahn, Mark J.; Shaygan, Amir; Weber, Charles			Impact of genomics on biopharmaceutical industry: rare diseases as disruptive innovation	INTERNATIONAL JOURNAL OF INNOVATION SCIENCE			English	Article						Dynamic capabilities; Genomics; Rare diseases	DYNAMIC CAPABILITIES; EMPIRICAL-ANALYSIS; KNOW-HOW; BIOTECHNOLOGY; EVOLUTION; KNOWLEDGE; ENTREPRENEURSHIP; CANCER	Purpose Using a dynamic capabilities lens, this paper aims to study the impact of genomics generally and gene therapy specifically on the rare disease sector of the biopharmaceutical industry. Design/methodology/approach In this study, 24 genomics-based, rare disease-focused biopharma companies were studied and several variables were tested with respect to enterprise value growth. The companies w…	[Ahn, Mark J.; Shaygan, Amir; Weber, Charles] Portland State Univ, Portland, OR 97207 USA		Ahn, MJ (corresponding author), Portland State Univ, Portland, OR 97207 USA.	mark@pukanapartners.com	Shaygan, Amir/AAM-1121-2020; Shaygan, Amir/R-9836-2017	Shaygan, Amir/0000-0002-7015-2881; Ahn, Mark/0000-0002-6799-1078				75	0	0	0	4	EMERALD GROUP PUBLISHING LTD	BINGLEY	HOWARD HOUSE, WAGON LANE, BINGLEY BD16 1WA, W YORKSHIRE, ENGLAND	1757-2223	1757-2231		INT J INOV SCI	Int. J. Innov. Sci.		2019	11	2
J	Cremer, RD; de Bruin, A; Dupuis, A				Cremer, RD; de Bruin, A; Dupuis, A			International sister-cities - Bridging the global-local divide	AMERICAN JOURNAL OF ECONOMICS AND SOCIOLOGY			English	Article							WORLD	With the demise of the sharp urban-rural divide as a framework for urban analyses, debates have arisen regarding the utility of the city as a theoretically significant construct. Recently however, the growing emphasis on globalization has brought the analysis of global cities into sharp focus. The countervailing trend emphasizes the significance of the local. International sister-cities provide a…	Massey Univ, Coll Business, Palmerston North, New Zealand; Massey Univ, Coll Humanities & Social Sci, Palmerston North, New Zealand		Cremer, RD (corresponding author), Massey Univ, Coll Business, Palmerston North, New Zealand.		de Bruin, Anne/Z-5415-2019	de Bruin, Anne/0000-0001-5664-0742				43	40	40	2	28	BLACKWELL SCIENCE INC	MALDEN	350 MAIN ST, MALDEN, MA 02148 USA	0002-9246			AM J ECON SOCIOL	Am. J. Econ. Sociol.	JAN	2001	60	1
J	Pirakatheeswari, P				Pirakatheeswari, P.			Problems and Prospects of Women Entrepreneurs in India in the era of Globalization	PACIFIC BUSINESS REVIEW INTERNATIONAL			English	Article						Economic Development; Women Entrepreneurs; Globalization; Entrepreneurship		Economic development in any form is the outcome of human activity. Entrepreneurship is a rapidly rising concern of a modern competitive economy and its contribution in economy is viably recognized worldwide. Women's development has been considered the key to the overall sustainable development of a nation. Several central government and state government departments, government sponsored instituti…	[Pirakatheeswari, P.] Sri Sarada Coll Women Autonomous Salem, Bloemfontein, South Africa		Pirakatheeswari, P (corresponding author), Sri Sarada Coll Women Autonomous Salem, Bloemfontein, South Africa.							0	2	2	0	18	PACIFIC INST MANAGEMENT	RAJASTHAN	PACIFIC HILLS, PRATAP NAGAR EXTENSION, AIR PORT RD, UDAIPUR, RAJASTHAN, 313 001, INDIA	0974-438X			PAC BUS REV INT	Pac. Bus. Rev. Int.	AUG	2015	8	2
J	Evans, J; Karvonen, A				Evans, James; Karvonen, Andrew			'Give Me a Laboratory and I Will Lower Your Carbon Footprint!' - Urban Laboratories and the Governance of Low-Carbon Futures	INTERNATIONAL JOURNAL OF URBAN AND REGIONAL RESEARCH			English	Article						governance; knowledge production; Urban laboratories; climate change; Manchester UK	TECHNOLOGICAL TRANSITIONS; ENTREPRENEURIAL CITY; CLIMATE-CHANGE; MANCHESTER; ENVIRONMENT; INSIGHTS; POLITICS; ECOLOGY; CITIES; POLICY	The increasing threat of climate change has created a pressing need for cities to lower their carbon footprints. Urban laboratories are emerging in numerous cities around the world as a strategy for local governments to partner with public and private property owners to reduce carbon emissions, while simultaneously stimulating economic growth. In this article, we use insights from laboratory stud…	[Evans, James; Karvonen, Andrew] Univ Manchester, Sch Environm Educ & Dev, Manchester M13 9PL, Lancs, England		Evans, J (corresponding author), Univ Manchester, Sch Environm Educ & Dev, Oxford Rd, Manchester M13 9PL, Lancs, England.	james.z.evans@manchester.ac.uk; andrew.karvonen@manchester.ac.uk	Evans, James/ABC-9633-2021	Evans, James/0000-0002-2953-1118; Karvonen, Andrew/0000-0002-0688-9547				75	165	165	9	119	WILEY	HOBOKEN	111 RIVER ST, HOBOKEN 07030-5774, NJ USA	0309-1317	1468-2427		INT J URBAN REGIONAL	Int. J. Urban Reg. Res.	MAR	2014	38	2
J	Qin, XF; Li, YR; Lu, Z; Pan, W				Qin, Xiaofei; Li, Yurui; Lu, Zhi; Pan, Wei			What makes better village economic development in traditional agricultural areas of China? Evidence from 338 villages	HABITAT INTERNATIONAL			English	Article						Village economic development; Multi-dimensional factors; Boosted regression trees; Traditional agricultural areas; Rural revitalization	RURAL-DEVELOPMENT; LAND CONSOLIDATION; HENAN PROVINCE; LEVEL; INCOME; GROWTH; INDUSTRIALIZATION; ENTREPRENEURSHIP; INFRASTRUCTURE; URBANIZATION	Villages are homes for most rural residents and powerhouses of the rural economy, with a vital role in reducing rural-urban disparity. It raises the need to explore the driving forces of village development, which in turn sheds light on strategies to secure rural revitalization. This research aims to dissect the factors contributing to village economic development through quantitative analysis of…	[Qin, Xiaofei; Li, Yurui; Pan, Wei] Chinese Acad Sci, Inst Geog Sci & Nat Resources Res, Beijing 100101, Peoples R China; [Qin, Xiaofei; Li, Yurui; Pan, Wei] Chinese Acad Sci, Key Lab Reg Sustainable Dev Modeling, Beijing 100101, Peoples R China; [Qin, Xiaofei; Li, Yurui; Pan, Wei] Univ Chinese Acad Sci, Beijing 100049, Peoples R China; [Lu, Zhi] Univ Victoria, Peter B Gustayson Sch Business, Vic…		Li, YR (corresponding author), Chinese Acad Sci, Inst Geog Sci & Nat Resources Res, Beijing 100101, Peoples R China.	qinxf.19s@igsnrr.ac.cn; liyr@igsnrr.ac.cn; zhilu@uvic.ca; panwei1156@126.com	Li, Yurui/ABE-9301-2020		National Natural Science Foundation of ChinaNational Natural Science Foundation of China (NSFC) [41971220, 41931293]; Global Rural Plan-China Rural Vitalization Research Project; Chinese Academy of SciencesChinese Academy of Sciences [XDA23070303]	This work was supported by the National Natural Science Foundation of China (Nos. 41971220 and 41931293), Global Rural Plan-China Rural Vitalization Research Project, and Strategic Priority Research Program of the Chinese Academy of Sciences (Grant XDA23070303).		62	9	9	104	175	PERGAMON-ELSEVIER SCIENCE LTD	OXFORD	THE BOULEVARD, LANGFORD LANE, KIDLINGTON, OXFORD OX5 1GB, ENGLAND	0197-3975	1873-5428		HABITAT INT	Habitat Int.	DEC	2020	106
J	Clarke, SE; Gaile, GL				Clarke, SE; Gaile, GL			Local politics in a global era: Thinking locally, acting globally	ANNALS OF THE AMERICAN ACADEMY OF POLITICAL AND SOCIAL SCIENCE			English	Article							STRATEGIES; POLICY	Given the contested meanings of the local global context, it is important to see local political processes as more than a matter of new interests or claims prompted by globalization or even new institutions such as public-private partnerships. We argue that local politics in a global era are best understood in terms of the ideas, institutions, and interests shaping local policy processes. They ar…			Clarke, SE (corresponding author), UNIV COLORADO,BOULDER,CO 80309, USA.							46	27	27	1	16	SAGE PUBLICATIONS INC	THOUSAND OAKS	2455 TELLER RD, THOUSAND OAKS, CA 91320	0002-7162			ANN AM ACAD POLIT SS	Ann. Am. Acad. Polit. Soc. Sci.	MAY	1997	551
J	Grant, R; Oteng-Ababio, M; Sivilien, J				Grant, Richard; Oteng-Ababio, Martin; Sivilien, Jessy			Greater Accra's new urban extension at Ningo-Prampram: urban promise or urban peril?	INTERNATIONAL PLANNING STUDIES			English	Article						Urban extension; Greater Accra; affordable housing; urban planning	GHANA; TRANSFORMATION; INFORMALITY; GOVERNANCE; AFRICA; CITIES	New private property investments in Africa's cities are on the rise, often manifested as comprehensively planned urban extensions. Greater Accra has several competing city projects under development, potentially launching new city-making trajectories and competitive struggles among rival projects. This article assesses the rationale and early evolution of Ghana's largest, most ambitious project t…	[Grant, Richard] Univ Miami, Dept Geog, 115R Campo Sano Bldg, Coral Gables, FL 33124 USA; [Grant, Richard] Univ Johannesburg, Sch Tourism & Hospitality Management, Coll Business & Econ, Johannesburg, South Africa; [Oteng-Ababio, Martin] Univ Ghana, Dept Geog & Resource Dev, Legon, Ghana; [Sivilien, Jessy] Univ Miami, Sch Educ & Human Dev, Community & Program Dev, Coral Gables, FL 33124 USA		Grant, R (corresponding author), Univ Miami, Dept Geog, 115R Campo Sano Bldg, Coral Gables, FL 33124 USA.	rgrant@miami.edu						65	6	6	0	1	ROUTLEDGE JOURNALS, TAYLOR & FRANCIS LTD	ABINGDON	2-4 PARK SQUARE, MILTON PARK, ABINGDON OX14 4RN, OXON, ENGLAND	1356-3475	1469-9265		INT PLAN STUD	Int. Plan. Stud.	OCT 2	2019	24	3-4
J	Neto, GCO; Shibao, FY; Godinho, M				Oliveira Neto, Geraldo Cardoso; Shibao, Fabio Ytoshi; Godinho Filho, Moacir			THE STATE OF RESEARCH ON CLEANER PRODUCTION IN BRAZIL	RAE-REVISTA DE ADMINISTRACAO DE EMPRESAS			English	Article						Cleaner production; bibliometric analysis; UCINET-Draw; sustainable production and consumption; participation of universities; enterprises; governments in research	SUSTAINABILITY; SCIENCE; EVOLUTION; CHINA	The application of cleaner production (CP) practices in companies is not commonplace in Brazil. Moreover, there are significant difficulties in establishing partnerships among universities, companies, and the government. However, an increase in the number of companies concerned about the impacts of industrial activities on the environment has enabled the development of CP research. Hence, using a…	[Oliveira Neto, Geraldo Cardoso] Univ Nove Julho, Programa Mestrado Engn Prod, Sao Paulo, SP, Brazil; [Shibao, Fabio Ytoshi] Univ Nove Julho, Programa Mestrado Profiss Adm Gestao Ambiental &, Sao Paulo, SP, Brazil; [Godinho Filho, Moacir] Univ Fed Sao Carlos, Dept Engn Prod, Sao Carlos, SP, Brazil		Neto, GCO (corresponding author), Univ Nove Julho, Programa Mestrado Engn Prod, Sao Paulo, SP, Brazil.	geraldo.prod@gmail.com; fabio.shibao@gmail.com; moacir@dep.ufscar.br	Shibao, Fabio/H-3568-2012; Filho, Moacir Godinho/I-5099-2013	Filho, Moacir Godinho/0000-0001-6150-1333; Oliveira Neto, Geraldo Cardoso/0000-0002-4744-3963				57	9	9	3	38	FUNDACAO GETULIO VARGAS	SAO PAULO SP	ESCOLA ADMIN EMPRESAS SAO PAULO, AV 9 DE JULHO, 2-029, BELA VISTA, SAO PAULO SP, 01313-902, BRAZIL	0034-7590			RAE-REV ADMIN EMPRES	RAE-Rev. Adm. Empres.	SEP-OCT	2016	56	5
J	Galetska, T; Topishko, N; Topishko, I				Galetska, Tetiana; Topishko, Natalia; Topishko, Ivan			CORPORATE SOCIAL ACTIVITIES IN GERMANY: THE EXPERIENCE OF COMPANIES	BALTIC JOURNAL OF ECONOMIC STUDIES			English	Article						corporate social responsibility; sustainable development; Germany; international standards; social reporting; UN Global Compact; corporate social responsibility models		The purpose of the article is to study the European experience of the formation and regulation of socially responsible behaviour of economic entities; distinguishing the dominant drivers of corporate social responsibility in Germany and strategic priorities for its implementation. Its contents are interpreted in the expanded and narrow sense. Expanded approach insists that CSR is a set of interre…	[Galetska, Tetiana; Topishko, Natalia; Topishko, Ivan] Natl Univ Ostroh Acad, Ostroh, Ukraine		Galetska, T (corresponding author), Natl Univ Ostroh Acad, Ostroh, Ukraine.	tanya.galetska@oa.edu.ua; natalya.topishko@oa.edu.ua; ivan.topishko@oa.edu.ua						13	3	3	3	7	BALTIC JOURNAL ECONOMIC STUDIES	RIGA	VALDEKU IELA 62-156, RIGA, LV-1058, LATVIA	2256-0742	2256-0963		BALT J ECON STUD	Balt. J. Econ. Stud.		2019	5	3
J	Reddy, BS; Balachandra, P; Nathan, HSK				Reddy, B. Sudhakara; Balachandra, P.; Nathan, Hippu Salk Kristle			Universalization of access to modern energy services in Indian households-Economic and policy analysis	ENERGY POLICY			English	Article						Access; Entrepreneurship; Energy services	EFFICIENCY	Provision of modern energy services for cooking (with gaseous fuels) and lighting (with electricity) is an essential component of any policy aiming to address health, education or welfare issues; yet it gets little attention from policy-makers. Secure, adequate, low-cost energy of quality and convenience is core to the delivery of these services. The present study analyses the energy consumption …	[Reddy, B. Sudhakara; Nathan, Hippu Salk Kristle] Indira Gandhi Inst Dev Res, Bombay 400065, Maharashtra, India; [Balachandra, P.] Indian Inst Sci, Dept Management Studies, Bangalore 560012, Karnataka, India		Reddy, BS (corresponding author), Indira Gandhi Inst Dev Res, Bombay 400065, Maharashtra, India.	sreddy@igidr.ac.in	Patil, Balachandra/C-2021-2009; Patil, Balachandra/AGF-4602-2022	Patil, Balachandra/0000-0002-5218-2112; Patil, Balachandra/0000-0002-5218-2112; Nathan, Hippu Salk Kristle/0000-0002-0329-4898				25	38	39	1	26	ELSEVIER SCI LTD	OXFORD	THE BOULEVARD, LANGFORD LANE, KIDLINGTON, OXFORD OX5 1GB, OXON, ENGLAND	0301-4215			ENERG POLICY	Energy Policy	NOV	2009	37	11
J	LIPPARINI, A; SOBRERO, M				LIPPARINI, A; SOBRERO, M			THE GLUE AND THE PIECES - ENTREPRENEURSHIP AND INNOVATION IN SMALL-FIRM NETWORKS	JOURNAL OF BUSINESS VENTURING			English	Article; Proceedings Paper	European-Science-Foundation Conference on Forms of Interorganizational Networks: Structures and Processes	SEP 06-07, 1993	BERLIN, GERMANY	EUROPEAN SCI FDN				The entrepreneurial view of the firm stresses the need for a more insightful understanding of business leaders within sets of SMEs. Here, competitiveness emerges as a network-embedded capability and the coordination among firms, maximizing firm-specific competencies, represents a strategic leverage in accomplishing and maintaining a sustainable competitive advantage. When the goal is not only gre…	MIT,CAMBRIDGE,MA 02139		LIPPARINI, A (corresponding author), UNIV BOLOGNA,DIPARTIMENTO DISCIPLINE ECON AZIENDALI,PIAZZA SCARAVILLI 2,I-40126 BOLOGNA,ITALY.		Sobrero, Maurizio/E-2532-2013	Sobrero, Maurizio/0000-0002-7839-2935				42	144	145	4	192	ELSEVIER SCIENCE BV	AMSTERDAM	PO BOX 211, 1000 AE AMSTERDAM, NETHERLANDS	0883-9026			J BUS VENTURING	J. Bus. Ventur.	MAR	1994	9	2
J	Burch, S; Di Bella, J				Burch, Sarah; Di Bella, Jose			Business models for the Anthropocene: accelerating sustainability transformations in the private sector	SUSTAINABILITY SCIENCE			English	Article						Anthropocene; Sustainability; Business models; Experimentation; Development paths; Transformation	GLOBAL ENVIRONMENTAL-CHANGE; MULTILEVEL GOVERNANCE; MULTISECTOR NETWORKS; COPRODUCTION; INNOVATION; KNOWLEDGE; ENTREPRENEURSHIP; PATHWAYS; CREATION; SCIENCE	The rapid pace and escalating severity of climate change impacts have made clear that current incremental approaches to pressing global socio-ecological challenges are insufficient to address the root causes of unsustainable development. This has spurred increasing interest in the dynamics of transformation: the actors, capacities and resources needed to fundamentally shift development paths. The…	[Burch, Sarah; Di Bella, Jose] Univ Waterloo, Waterloo, ON, Canada		Burch, S (corresponding author), Univ Waterloo, Waterloo, ON, Canada.	sburch@uwaterloo.ca		DiBella, Jose/0000-0002-2348-1789	Social Sciences and Humanities Research CouncilSocial Sciences and Humanities Research Council of Canada (SSHRC)	This work was funded by the Social Sciences and Humanities Research Council. This paper has benefitted from discussions discussions among the TRANSFORM co-investigator team, including Arnim Wiek, George Basile, Daniel Lang, Barry Ness, Kes McCormick, Niki Frantzeskaki, Megan Farrelly, Wendy Stubbs, and Stefan Schaltegger. Comments were also gratefully received from Christopher Orr.		101	0	0	3	3	SPRINGER JAPAN KK	TOKYO	SHIROYAMA TRUST TOWER 5F, 4-3-1 TORANOMON, MINATO-KU, TOKYO, 105-6005, JAPAN	1862-4065	1862-4057		SUSTAIN SCI	Sustain. Sci.	NOV	2021	16	6
J	Gupta, M				Gupta, Minisha			Role of NGOs in women empowerment: case studies from Uttarakhand, India	JOURNAL OF ENTERPRISING COMMUNITIES-PEOPLE AND PLACES IN THE GLOBAL ECONOMY			English	Article						India; Entrepreneurship; NGOs; Women empowerment; Venture creation		Purpose Women empowerment is essential for the growth and development of the nation. This study aims to identify the role of non-government organisations (NGOs) in promoting women empowerment through immediate livelihood facilities. Women are creative enough to start their own venture, but they are not able to explore the available opportunities because of male dominance, lack of education and pr…	[Gupta, Minisha] Qual Cognit Private Ltd, New Delhi, India		Gupta, M (corresponding author), Qual Cognit Private Ltd, New Delhi, India.	reach2minisha@gmail.com	Gupta, Minisha/AAH-7203-2021	Gupta, Minisha/0000-0002-9422-6267				50	2	2	3	7	EMERALD GROUP PUBLISHING LTD	BINGLEY	HOWARD HOUSE, WAGON LANE, BINGLEY BD16 1WA, W YORKSHIRE, ENGLAND	1750-6204	1750-6212		J ENTERP COMMUNITIES	J. Enterp. Communities	MAY 21	2021	15	1
J	Guo, Y; Wang, LF; Chen, YY				Guo, Ying; Wang, LiFang; Chen, Yanyu			Green Entrepreneurial Orientation and Green Innovation: The Mediating Effect of Supply Chain Learning	SAGE OPEN			English	Article						GEO; supply chain learning; green radical innovation; green incremental innovation	ENVIRONMENTAL INNOVATION; EMPIRICAL-EVIDENCE; STRATEGIC ORIENTATIONS; FIRM PERFORMANCE; TECHNOLOGY; MANAGEMENT; FUTURE; DETERMINANTS; ALLIANCES; NETWORKS	As a combination of innovation and environmental development concepts, green innovation is of great significance to sustainable development. This article takes supply chain learning as an intermediary to examine the direct and indirect effects of green entrepreneurial orientation (GEO) on green innovation. This study builds a theoretical model among GEO, green incremental innovation, and green ra…	[Guo, Ying; Wang, LiFang; Chen, Yanyu] Northwestern Polytech Univ, Sch Management, Xian 710072, Peoples R China; [Guo, Ying] Shanxi Normal Univ, Sch Econ & Management, Linfen 041000, Shanxi, Peoples R China		Guo, Y (corresponding author), Northwestern Polytech Univ, Sch Management, Xian 710072, Peoples R China.; Guo, Y (corresponding author), Shanxi Normal Univ, Sch Econ & Management, Linfen 041000, Shanxi, Peoples R China.	gying@mail.nwpu.edu.cn	Chen, Yanyu/K-8971-2018	Chen, Yanyu/0000-0003-4300-1110	National Social Science Foundation of China [15BGL073]	The author(s) disclosed receipt of the following financial support for the research, authorship, and/or publication of this article: This research was supported by the National Social Science Foundation of China (grant 19BGL093) and the National Social Science Foundation of China (grant 15BGL073).		70	14	14	29	69	SAGE PUBLICATIONS INC	THOUSAND OAKS	2455 TELLER RD, THOUSAND OAKS, CA 91320 USA	2158-2440			SAGE OPEN	SAGE Open	JAN	2020	10	1
J	Moon, CJ; Walmsley, A; Apostolopoulos, N				Moon, Christopher J.; Walmsley, Andreas; Apostolopoulos, Nikolaos			Governance implications of the UN higher education sustainability initiative	CORPORATE GOVERNANCE-THE INTERNATIONAL JOURNAL OF BUSINESS IN SOCIETY			English	Article						SDGs; HEIs; HEIs and governance; Sustainability mindset; UN HESI	ENTREPRENEURSHIP; COMPETENCES; CHALLENGE	Purpose - This paper aims to review the progress of a sample of (n = 307) signatories in the Higher Education Sustainability Initiative which commits higher education institutions (HEIs) to make smart commitments to achieve one or more of the UN sustainable development goals (SDGs). Design/methodology/approach - A preliminary survey of n = 307 HEIs via online questionnaire and database search was…	[Moon, Christopher J.] Middlesex Univ, London, England; [Walmsley, Andreas; Apostolopoulos, Nikolaos] Plymouth Univ, Plymouth, Devon, England		Moon, CJ (corresponding author), Middlesex Univ, London, England.	c.moon@mdx.ac.uk		Walmsley, Andreas/0000-0002-2791-3315				31	11	11	1	26	EMERALD GROUP PUBLISHING LTD	BINGLEY	HOWARD HOUSE, WAGON LANE, BINGLEY BD16 1WA, W YORKSHIRE, ENGLAND	1472-0701	1758-6054		CORP GOV-INT J BUS S	Corp. Gov.-Int. J. Bus. Soc.		2018	18	4
J	Monteiro, AA				Monteiro, Alcides A.			The Active Role of Community-Based Organizations in the Local Redefinition of National Policies	REVISTA DE CERCETARE SI INTERVENTIE SOCIALA			English	Article						community-based organizations; governance; social inclusion; local development; social entrepreneurship; Portugal	GOVERNANCE; ECONOMY	The community-based organizations are an important partner of national States towards promoting community participation and sustainable development, and engaging citizens and other organizations in the decision making of local governance. The purpose of this paper is to examine the influence of local organizations in the design and delivery of social services, with a particular focus on the impac…	Univ Beira Interior & Researcher, CIES IUL Ctr Res & Studies Sociol, Univ Inst Lisbon, P-6200209 Covilha, Portugal		Monteiro, AA (corresponding author), Univ Beira Interior & Researcher, CIES IUL Ctr Res & Studies Sociol, Univ Inst Lisbon, P-6200209 Covilha, Portugal.	alcidesmonteiro@ubi.pt		Monteiro, Alcides/0000-0002-4546-383X				46	5	6	0	17	EDITURA LUMEN, IASI	IASI	HOLT ROMANIA FCSSCF FILIALA, IASI STR BISTRITA, NR 7, BL B13, PARTER, AP 3, IASI, 00000, ROMANIA	1583-3410	1584-5397		REV CERCET INTERV SO	Rev. Cercet. Interv. Soc.	SEP	2014	46
J	Erceg, A; Kukec, L				Erceg, Aleksandar; Kukec, Ljiljana			MICRO FRANCHISING AS A TOOL FOR INCREASING SELF-EMPLOYMENT AND COMPETITIVENESS: CROATIAN EXAMPLES	EKONOMSKI VJESNIK			English	Article						Franchising; micro franchising; self-employment; competitiveness; Croatia	MARKETS	Franchising has been present in the global economy in its current format for more than a hundred years. Companies have used franchising for growing their business and geographical expansion by bridging the distance in partnership with local entrepreneurs. Micro franchising provides a proven business model and a chance for self-employment by exploiting all advantages of franchising on a far smalle…	[Erceg, Aleksandar] Josip Juraj Strossmayer Univ Osijek, Fac Econ Osijek, Trg Ljudevita Gaja 7, Osijek 31000, Croatia; [Kukec, Ljiljana] Croatian Franchise Assoc, Meduliceva 11, Zagreb 10000, Croatia		Erceg, A (corresponding author), Josip Juraj Strossmayer Univ Osijek, Fac Econ Osijek, Trg Ljudevita Gaja 7, Osijek 31000, Croatia.	aerceg@efos.hr; udruga@fim.com.hr	Erceg, Aleksandar/I-8071-2019	Erceg, Aleksandar/0000-0002-1141-1919				14	5	5	0	10	SVEUCILISTE JOSIPA JURJA STROSSMAYERA & OSIJEKU, EKONOMSKI FAK	OSIJEK	GAJEV TRG 7, OSIJEK, 31000, CROATIA	0353-359X	1847-2206		EKON VJESN	Ekon. Vjesn.		2017	30	1
J	Tang, YK; Konde, V				Tang, Yee Kwan; Konde, Victor			Which resource acquisition acts drive growth of informal firms? Evidence from Zambia	JOURNAL OF SMALL BUSINESS AND ENTERPRISE DEVELOPMENT			English	Article						Entrepreneurship; African SMEs; Microenterprises; Resource acquisition; Business linkages; High-potential firms; Informal firm growth	BUSINESS ADVICE; WEST-AFRICA; ENTREPRENEURSHIP; SMES; ENTERPRISES; SECTOR; PERFORMANCE; FINANCE; ACCESS; VIEW	Purpose The study seeks to differentiate informal firms with high-growth prospects by their resource acquisition acts and to improve identification of growth-oriented informal firms for effective design and targeting of support measures. Design/methodology/approach An original set of firm-level data was collected using face-to-face survey in Lusaka, Zambia. Six clearly defined criteria were used …	[Tang, Yee Kwan] Univ Glasgow, Adam Smith Business Sch, Glasgow, Lanark, Scotland; [Konde, Victor] United Nations Econ Commiss Africa, Technol Climate Change & Nat Resources Management, Technol & Innovat Sect, Addis Ababa, Ethiopia		Tang, YK (corresponding author), Univ Glasgow, Adam Smith Business Sch, Glasgow, Lanark, Scotland.	yee.tang@glasgow.ac.uk; kondev@un.org		Konde, Victor/0000-0003-3347-7211	ESRC Impact Acceleration AccountUK Research & Innovation (UKRI)Economic & Social Research Council (ESRC); New Partnership for Africa's Development (NEPAD)	The survey for this research was partly funded by ESRC Impact Acceleration Account, and by the New Partnership for Africa's Development (NEPAD).		91	2	2	2	5	EMERALD GROUP PUBLISHING LTD	BINGLEY	HOWARD HOUSE, WAGON LANE, BINGLEY BD16 1WA, W YORKSHIRE, ENGLAND	1462-6004	1758-7840		J SMALL BUS ENTERP D	J. Small Bus. Enterp. Dev.	SEP 30	2021	28	6
J	Cachon, JC				Cachon, Jean-Charles			Building business cred in the hood Traditional teachings and legitimacy management in indigenous communities	JOURNAL OF ENTERPRISING COMMUNITIES-PEOPLE AND PLACES IN THE GLOBAL ECONOMY			English	Review						Business legitimacy; Indigenous traditions; Sovereignty; Decolonization	ECONOMIC-DEVELOPMENT; SOUTHWESTERN ONTARIO; INNOVATION SYSTEM; NIGERIA; PEOPLE; CANADA; LAND; OIL; ENTREPRENEURSHIP; PARTNERSHIPS	Purpose Primary sector firms by and large operate on indigenous territories across the world. In Canada, partnerships, land rights settlements, decolonization and reconciliation efforts provide indigenous communities with the financial means and the political power to stop projects they consider contrary to their traditions. How can companies acquire legitimacy among indigenous communities? This …	[Cachon, Jean-Charles] Laurentian Univ, Dept Mkt & Management, Sudbury, ON, Canada		Cachon, JC (corresponding author), Laurentian Univ, Dept Mkt & Management, Sudbury, ON, Canada.	jccachon@laurentian.ca						156	0	0	0	6	EMERALD GROUP PUBLISHING LTD	BINGLEY	HOWARD HOUSE, WAGON LANE, BINGLEY BD16 1WA, W YORKSHIRE, ENGLAND	1750-6204	1750-6212		J ENTERP COMMUNITIES	J. Enterp. Communities	SEP 2	2019	13	4
J	Owolabi, H; Oyedele, L; Alaka, H; Bilal, M; Ajayi, S; Akinade, O; Agboola, A				Owolabi, Hakeem; Oyedele, Lukumon; Alaka, Hafiz; Bilal, Muhammad; Ajayi, Saheed; Akinade, Olugbenga; Agboola, Alirat			Stimulating the attractiveness of PFI/PPPs using public sector guarantees	WORLD JOURNAL OF ENTREPRENEURSHIP MANAGEMENT AND SUSTAINABLE DEVELOPMENT			English	Article						Public private partnership (PPP); Stakeholders; Public sector; UK Guarantee Scheme for Infrastructures (UKGSI); Private finance initiatives (PFI)	GLOBAL FINANCIAL CRISIS; PRIVATE PARTNERSHIPS; ECONOMIES; PROJECTS; MONEY	Purpose Although the UK Guarantee Scheme for Infrastructures (UKGSI) was introduced in 2012 to address the huge financing gap for critical infrastructures, PFI sponsors have so far guaranteed only few projects. Many stakeholders in the project finance industry have blamed this situation on lack of general understanding of strategies for harnessing the benefits of the government guarantee scheme. …	[Owolabi, Hakeem] Univ Northampton, Northampton, England; [Oyedele, Lukumon] Univ West England, Bristol Big Data Lab, Bristol, Avon, England; [Alaka, Hafiz] Coventry Univ, Fac Engn & Comp, Coventry, W Midlands, England; [Bilal, Muhammad; Akinade, Olugbenga] Univ West England, Bristol, Avon, England; [Ajayi, Saheed] Leeds Beckett Univ, Leeds, W Yorkshire, England; [Agboola, Alirat] Obafemi Awolowo…		Oyedele, L (corresponding author), Univ West England, Bristol Big Data Lab, Bristol, Avon, England.	L.oyedele@uwe.ac.uk	Ajayi, Saheed/AHC-7157-2022; Ajayi, Saheed/AAV-4209-2021					59	2	2	2	12	EMERALD GROUP PUBLISHING LTD	BINGLEY	HOWARD HOUSE, WAGON LANE, BINGLEY BD16 1WA, W YORKSHIRE, ENGLAND	2042-5961	2042-597X		WORLD J ENTREP MANAG	World J. Entrep. Manag. Sustain. Dev.	OCT 22	2019	15	3
J	Lamine, W; Anderson, A; Jack, SL; Fayolle, A				Lamine, Wadid; Anderson, Alistair; Jack, Sarah L.; Fayolle, Alain			Entrepreneurial space and the freedom for entrepreneurship: Institutional settings, policy, and action in the space industry	STRATEGIC ENTREPRENEURSHIP JOURNAL			English	Article						entrepreneurial space; innovative entrepreneurship; institutional theory; policy and institutions; space industry		Research Summary: Anticipating that innovation nurtures entrepreneurship, we began an extended case study of an innovative start-up in the space industry. We quickly saw that institutions imposed formidable barriers to implementing entrepreneurship from innovation. Curious about how, why and the extent of this situation, we widened our study to other start-ups, CEOs of existing businesses, an inc…	[Lamine, Wadid] Univ Ottawa, Telfer Sch Management, 55 Ave Laurier Est, Ottawa, ON K1N 6N5, Canada; [Anderson, Alistair] Univ Lancaster, Lancaster Univ Management Sch, Entrepreneurship Strategy & Innovat, Bailrigg, England; [Jack, Sarah L.] Univ Lancaster, Lancaster Univ Management Sch, Bailrigg, England; [Jack, Sarah L.] Stockholm Sch Econ, Innovat & Sustainable Business Dev, Stockholm, Sweden; …		Lamine, W (corresponding author), Univ Ottawa, Telfer Sch Management, 55 Ave Laurier Est, Ottawa, ON K1N 6N5, Canada.	wadid.lamine@telfer.uottawa.ca						111	1	1	16	44	WILEY	HOBOKEN	111 RIVER ST, HOBOKEN 07030-5774, NJ USA	1932-4391	1932-443X		STRATEG ENTREP J	Strateg. Entrep. J.	JUN	2021	15	2
J	Nicholls, WJ				Nicholls, WJ			Forging a 'new' organizational infrastructure for Los Angeles' progressive community	INTERNATIONAL JOURNAL OF URBAN AND REGIONAL RESEARCH			English	Article								What margins of maneuverability do urban-based progressive movements have for affecting policy outcomes in entrepreneurial and neoliberal political systems? This article provides a partial answer to this question by examining how relations developed and stabilized between actors in the different sectors (community based organizations, labor, university) of Los Angeles' progressive community. Such…	Univ Calif Los Angeles, Dept Urban & Reg Planning, Los Angeles, CA 90024 USA		Nicholls, WJ (corresponding author), Univ Calif Los Angeles, Dept Urban & Reg Planning, Los Angeles, CA 90024 USA.		Nicholls, Walter/E-1109-2013					49	29	30	0	6	BLACKWELL PUBL LTD	OXFORD	108 COWLEY RD, OXFORD OX4 1JF, OXON, ENGLAND	0309-1317			INT J URBAN REGIONAL	Int. J. Urban Reg. Res.		2003	27	4
J	Khajeheian, D				Khajeheian, Datis			Audience Commodification: A Source of Innovation in Business Models	TECHNOLOGY INNOVATION MANAGEMENT REVIEW			English	Article						business model; technology entrepreneurship; audience commodification; value marketing; innovation	STRATEGY; FUTURE	This article reports on a research project aimed at developing a business model by changing the value-creation mechanism. The essence of this change is to persuade customers to perform actions in favour of the service provider. Such actions include responding to advertising clips to unlock value. The business model was generated from the concept of audience commodification and is based on the ide…	[Khajeheian, Datis] Aalborg Univ Denmark, Ctr Commun Media & Informat Technol, Aalborg, Denmark		Khajeheian, D (corresponding author), Aalborg Univ Denmark, Ctr Commun Media & Informat Technol, Aalborg, Denmark.		Khajeheian, Datis/Z-3177-2019	Khajeheian, Datis/0000-0001-9913-3732	Center for Communication, Media and Information Technologies (CMI)	This project was facilitated by the equipment and facilities of the Danish App Lab in Aalborg University in Copenhagen, Denmark. The author also acknowledges the Center for Communication, Media and Information Technologies (CMI) for their support in developing both the theory and practice used in this research. Moreover, the author acknowledges Ellwand Co. for its cooperation in conducting this e…		39	14	15	0	22	CARLETON UNIV GRAPHIC SERVICES	OTTAWA	DUNTON TOWER RM 2122, 1125 COLONEL BY DR, OTTAWA, ON K1A 5B6, CANADA	1927-0321			TECHNOL INNOV MANAG	Technol. Innov. Manag. Rev.	AUG	2016	6	8
J	Rosenstock, TS; Lubberink, R; Gondwe, S; Manyise, T; Dentoni, D				Rosenstock, Todd S.; Lubberink, Rob; Gondwe, Sera; Manyise, Timothy; Dentoni, Domenico			Inclusive and adaptive business models for climate-smart value creation	CURRENT OPINION IN ENVIRONMENTAL SUSTAINABILITY			English	Review							AGRICULTURE; ENTREPRENEURSHIP; SUSTAINABILITY; IMPACTS	Climate-smart business models target multiple Sustainable Development Goals by fostering agricultural productivity, supporting farm and farmer livelihood resilience, and encouraging climate mitigation. While many business models (cl) aiming to create climate-smart value already exist both in agricultural development and business practice, little scholarly attention has so far been directed toward…	[Rosenstock, Todd S.] INERA, World Agroforestry ICRAF, 13 Ave Clin, Kinshasa, DEM REP CONGO; [Rosenstock, Todd S.] INERA, CGIAR Res Program Climate Change Agr & Food Secur, 13 Ave Clin, Kinshasa, DEM REP CONGO; [Lubberink, Rob; Manyise, Timothy; Dentoni, Domenico] WUR, Dept Social Sci, Business Management & Org Grp, Wageningen, Netherlands; [Gondwe, Sera] Lilongwe Univ Agr & Nat Resources LUANAR,…		Rosenstock, TS (corresponding author), INERA, World Agroforestry ICRAF, 13 Ave Clin, Kinshasa, DEM REP CONGO.; Rosenstock, TS (corresponding author), INERA, CGIAR Res Program Climate Change Agr & Food Secur, 13 Ave Clin, Kinshasa, DEM REP CONGO.	t.rosenstock@cgiar.org		Manyise, Timothy/0000-0003-1951-9892; Gondwe, Sera/0000-0002-2893-6420; Dentoni, Domenico/0000-0003-0637-0101; Lubberink, Rob/0000-0002-8940-5471	Netherlands Organisation for Scientific Research (NWO)Netherlands Organization for Scientific Research (NWO); CGIAR Trust FundCGIAR	This paper was developed as part of the Organising business models for SMAllholder REsilience (OSMARE) project funded by the Netherlands Organisation for Scientific Research (NWO) and the Partnerships for Scaling Climate-Smart Agriculture (P4S) Project. This work was implemented as part of the CGIAR Research Program on Climate Change, Agriculture and Food Security (CCAFS), which is carried out wi…		49	6	6	5	11	ELSEVIER SCI LTD	OXFORD	THE BOULEVARD, LANGFORD LANE, KIDLINGTON, OXFORD OX5 1GB, OXON, ENGLAND	1877-3435	1877-3443		CURR OPIN ENV SUST	Curr. Opin. Environ. Sustain.	FEB	2020	42
J	Urban, B				Urban, Boris			An Exploratory Study on Outcomes of Social Enterprises in South Africa	JOURNAL OF ENTERPRISING CULTURE			English	Article						Social enterprises; social outcomes; impact; reach; innovation; sustainability; South Africa	ENTREPRENEURSHIP; IMPACT; RACE	This article investigates social enterprises in terms of their outcomes. Few studies focus on social entrepreneurs that incorporate an impact assessment of their social enterprises. The article responds to calls where it has been noted that the rapidly expanding social enterprise sector of the economy is evolving without effective evaluation tools that can provide reliable measurement and impact …	[Urban, Boris] Univ Witwatersrand, Grad Sch Management Adm, 2 St Davids Pl Parktown, ZA-2193 Johannesburg, South Africa		Urban, B (corresponding author), Univ Witwatersrand, Grad Sch Management Adm, 2 St Davids Pl Parktown, ZA-2193 Johannesburg, South Africa.	boris.urban@wits.ac.za	urban, boris/Q-1768-2019		National Research Foundation (NRF)	This study is based upon work supported financially by the National Research Foundation (NRF) (any opinion, findings and conclusions or recommendations expressed in this material are those of the author and therefore the NRF does not accept any liability in regard thereto).		65	5	5	1	14	WORLD SCIENTIFIC PUBL CO PTE LTD	SINGAPORE	5 TOH TUCK LINK, SINGAPORE 596224, SINGAPORE	0218-4958	1793-6330		J ENTERP CULT	J. Enterp. Cult.	JUN	2015	23	2
J	Hamelink, M; Opdenakker, R				Hamelink, Martijn; Opdenakker, Raymond			How business model innovation affects firm performance in the energy storage market	RENEWABLE ENERGY			English	Article						Energy storage; Business model innovation	RENEWABLE ENERGY; SYSTEM; WIND; MANAGEMENT; POWER	There is a global goal to reduce carbon emissions and create a more sustainable world. Over the past decades, a growing share of renewable energy resources have been developed to reach this goal. Due to their intermittent nature, these resources make it more difficult for an electrical grid to remain stable as it is designed for slow-reacting, constant, and predictable power plants. This issue ca…	[Hamelink, Martijn] Open Univ, Management Sci, Valkenburgerweg 177, NL-6419 AT Heerlen, Netherlands; [Opdenakker, Raymond] Eindhoven Univ Technol, Fac Ind Engn & Innovat Sci, Sub Dept Innovat Technol Entrepreneurship & Mkt, POB 513, NL-5600 MB Eindhoven, Netherlands		Hamelink, M (corresponding author), Elocoat Bv, Postbus 90, NL-4530 AB Terneuzen, Netherlands.	martijnhamelink@gmail.com; Raymond.opdenAkker@ou.nl	Opdenakker, Raymond/U-6652-2019	Opdenakker, Raymond/0000-0003-3892-0905				33	23	23	8	100	PERGAMON-ELSEVIER SCIENCE LTD	OXFORD	THE BOULEVARD, LANGFORD LANE, KIDLINGTON, OXFORD OX5 1GB, ENGLAND	0960-1481			RENEW ENERG	Renew. Energy	FEB	2019	131
J	Raimi, L; Akhuemonkhan, I; Ogunjirin, OD				Raimi, Lukman; Akhuemonkhan, Innocent; Ogunjirin, Olakunle Dare			Corporate Social Responsibility and Entrepreneurship (CSRE): antidotes to poverty, insecurity and underdevelopment in Nigeria	SOCIAL RESPONSIBILITY JOURNAL			English	Article						Poverty; Entrepreneurship; Corporate social responsibility; Underdevelopment; Insecurity	DELTA	Purpose - This paper aims to examine the prospect of utilising corporate social responsibility and entrepreneurship (CSRE) as antidotes for mitigating the incidences of poverty, insecurity and underdevelopment in Nigeria. The paper derives its theoretical foundation from the stakeholder, instrumental and legitimacy theories, which all justify the use of CSRE for actualisation of Triple Bottom Lin…	[Raimi, Lukman] Coll Technol, Dept Social Sci, CED, Yaba, Nigeria; [Akhuemonkhan, Innocent; Ogunjirin, Olakunle Dare] Coll Technol, Dept Social Sci, Yaba, Nigeria		Raimi, L (corresponding author), Coll Technol, Dept Social Sci, CED, Yaba, Nigeria.	Lukman.raimi@myemail.dmu.ac.uk	Raimi, Lukman/Q-5898-2018	Raimi, Lukman/0000-0002-5329-8715				140	19	20	0	12	EMERALD GROUP PUBLISHING LTD	BINGLEY	HOWARD HOUSE, WAGON LANE, BINGLEY BD16 1WA, W YORKSHIRE, ENGLAND	1747-1117	1758-857X		SOC RESPONSIB J	Soc. Responsib. J.		2015	11	1
J	Ghauri, PN; Tasavori, M; Zaefarian, R				Ghauri, Pervez Nasim; Tasavori, Misagh; Zaefarian, Reza			Internationalisation of service firms through corporate social entrepreneurship and networking	INTERNATIONAL MARKETING REVIEW			English	Article						Network; Social entrepreneurship; Internationalization; Base of the pyramid; Corporate social entrepreneurship; Service firms	EMERGING MARKETS; VALUE CREATION; BOTTOM; OPPORTUNITIES; ALLIANCES; BUSINESS; MULTINATIONALS; APPROPRIATION; PARTNERSHIPS; STRATEGIES	Purpose - The purpose of this paper is to explore how employing corporate social entrepreneurship and developing a network of relationships with non-governmental organisations (NGOs) can support and contribute towards the internationalisation of service firms into the base of the pyramid (BOP) markets in emerging markets. Design/methodology/approach - This research adopts an exploratory approach …	[Ghauri, Pervez Nasim] Kings Coll London, Dept Management, London WC2R 2LS, England; [Tasavori, Misagh] Univ Essex, Essex Business Sch, Southend On Sea, England; [Zaefarian, Reza] Univ Tehran, Fac Entrepreneurship, Tehran, Iran		Ghauri, PN (corresponding author), Kings Coll London, Dept Management, London WC2R 2LS, England.	pervez.ghauri@kcl.ac.uk	TASAVORI, MISAGH/ABE-9778-2020	Tasavori, Misagh/0000-0003-3714-4238; Zaefarian, Reza/0000-0003-1649-1361				83	38	38	10	112	EMERALD GROUP PUBLISHING LTD	BINGLEY	HOWARD HOUSE, WAGON LANE, BINGLEY BD16 1WA, W YORKSHIRE, ENGLAND	0265-1335	1758-6763		INT MARKET REV	Int. Market. Rev.		2014	31	6
J	Sanchez, JMI				Ireta Sanchez, Juan Martin			Attributes of scaling up SMEs in the IT sector towards sustaining high-performance business results	JOURNAL OF ENTREPRENEURSHIP IN EMERGING ECONOMIES			English	Article; Early Access						Scaling up entrepreneurship; High-growth firm (HGF); Academic background; Budgetary control; Building teams; Geographical expansion; Negative entrepreneurial experience; First entrepreneurial experience; Constructive entrepreneurial ecosystem; Reforms financing markets and programmes; Rapid sales results; High-performance business outcomes (HPBO); Deliberate and emergent strategies	RAPID-GROWTH FIRMS; ENTREPRENEURSHIP; TECHNOLOGY; TRANSITION; DRIVERS; POLICY	Purpose This multiple case study research aims to identify the characteristics of scaling up SMEs in Chile for exploring how and why some entrepreneurship in the information technology (IT) sector are able to scale up and develop sustainable strategies, based on three consecutive years. The average sales of the companies during the last period analysed was around US$1,323,579, with an average ann…	[Ireta Sanchez, Juan Martin] Univ Manchester, Alliance Manchester Business Sch, Manchester, Lancs, England; [Ireta Sanchez, Juan Martin] Univ Mayor, Santiago, Chile		Sanchez, JMI (corresponding author), Univ Manchester, Alliance Manchester Business Sch, Manchester, Lancs, England.; Sanchez, JMI (corresponding author), Univ Mayor, Santiago, Chile.	jmiretaCa@gmail.com						86	0	0	4	4	EMERALD GROUP PUBLISHING LTD	BINGLEY	HOWARD HOUSE, WAGON LANE, BINGLEY BD16 1WA, W YORKSHIRE, ENGLAND	2053-4604	2053-4612		J ENTREP EMERG ECON	J. Entrep. Emerg. Econ.
J	Imperiale, F; Fasiello, R; Adamo, S				Imperiale, Francesca; Fasiello, Roberta; Adamo, Stefano			Sustainability Determinants of Cultural and Creative Industries in Peripheral Areas	JOURNAL OF RISK AND FINANCIAL MANAGEMENT			English	Article						cultural and creative industries; sustainability; peripheral areas	ENTREPRENEURSHIP; INTERMEDIARIES; CLUSTERS; ECONOMY; CITIES; FILM	Cultural and Creative Industries (CCIs) are increasingly recognized as part of the global economy and of growing importance for sustainable local development. However, the exploitation of their full potential depends on several issues concerning their entrepreneurial dimension and the context where they operate. The paper deals with these issues having the scope to investigate the main determinan…	[Imperiale, Francesca; Fasiello, Roberta; Adamo, Stefano] Univ Salento, Dipartimento Sci Econ, I-73100 Lecce, Italy		Imperiale, F (corresponding author), Univ Salento, Dipartimento Sci Econ, I-73100 Lecce, Italy.	francesca.imperiale@unisalento.it; roberta.fasiello@unisalento.it; stefano.adamo@unisalento.it			Cooperation Programme Interreg V-A Greece-Italy (EL-IT) 2014-2020 [I1/1.2/26]	This research is part of a funded project by Cooperation Programme Interreg V-A GreeceItaly (EL-IT) 2014-2020, subsidy contract No. I1/1.2/26. Special acknowledge goes to the Joint Secretariat of the Program, to Gianfranco Gadaleda and Tina Ranieri, for their kind authorization to use the project data.		77	2	2	13	14	MDPI	BASEL	ST ALBAN-ANLAGE 66, CH-4052 BASEL, SWITZERLAND	1911-8066	1911-8074		J RISK FINANC MANAG	J. Risk Financ. Manag.	SEP	2021	14	9
J	Della Valle, N; Gantioler, S; Tomasi, S				Della Valle, Nives; Gantioler, Sonja; Tomasi, Silvia			Can Behaviorally Informed Urban Living Labs Foster the Energy Transition in Cities?	FRONTIERS IN SUSTAINABLE CITIES			English	Article						urban living labs; smart cities; energy transition; behavioral economics; nudging; boosting; entrepreneurial discovery process	SMART-CITY; BOUNDED RATIONALITY; DECISION-MAKING; PUBLIC-POLICY; SELF-EFFICACY; ECONOMICS; SUSTAINABILITY; CITIZENS; INSIGHTS; UNCERTAINTY	Identifying governance schemes that promote cooperation among urban stakeholders is a priority in a context where rapid urbanization posesmultiple and complex challenges for ensuring the sustainability of cities. Smart cities offer promising governance approaches, especially in the framework of the concept of Urban Living Labs (ULLs), as an enabling environment for so-called user-centric co-creat…	[Della Valle, Nives; Gantioler, Sonja; Tomasi, Silvia] Eurac Res, Inst Renewable Energy, Bolzano, Italy; [Della Valle, Nives] European Commiss, Joint Res Ctr JRC, Ispra, Italy; [Tomasi, Silvia] Free Univ Bozen Bolzano, Fac Econ & Management, Bolzano, Italy		Tomasi, S (corresponding author), Eurac Res, Inst Renewable Energy, Bolzano, Italy.; Tomasi, S (corresponding author), Free Univ Bozen Bolzano, Fac Econ & Management, Bolzano, Italy.	silvia.tomasi@eurac.edu	Della Valle, Nives/AAG-2479-2020	Della Valle, Nives/0000-0001-8241-4677; Tomasi, Silvia/0000-0002-5815-1544	European Union's Horizon 2020 research and Innovation program [774094]	The research leading to these results has received funding from the European Union's Horizon 2020 research and Innovation programunder grant agreement No. 774094. The views expressed here are purely those of the authors and may not, under any circumstances, be regarded as an official position of the European Commission.		121	1	1	1	1	FRONTIERS MEDIA SA	LAUSANNE	AVENUE DU TRIBUNAL FEDERAL 34, LAUSANNE, CH-1015, SWITZERLAND		2624-9634		FRONT SUSTAIN CITIES	Front. Sustain. Cities		2021	3
J	Lambert, L; Dedeurwaerdere, T; Nyssens, M; Severi, E; Brolis, O				Lambert, Louise; Dedeurwaerdere, Tom; Nyssens, Marthe; Severi, Elisabetta; Brolis, Olivier			Unpacking the organisational diversity within the collaborative economy: The contribution of an analytical framework from social enterprise theory	ECOLOGICAL ECONOMICS			English	Article						Collaborative economy; Sharing practices; Social enterprises; Urban sustainability transitions; Grassroots social innovations; Hierarchical clustering	SHARING ECONOMY; PATHWAY	The field of the collaborative economy is characterized by a wide spectrum of sustainability oriented grassroots initiatives such as cooperatives, social businesses, associations and informal initiatives. However, many of these organisations are facing isomorphic pressures from the purely for profit organisational models and lack institutional support. For the further development of these grassro…	[Lambert, Louise; Nyssens, Marthe; Severi, Elisabetta; Brolis, Olivier] Catholic Univ Louvain, CIRTES IRES, Louvain La Neuve, Belgium; [Dedeurwaerdere, Tom] Catholic Univ Louvain, CPDR JURI, Louvain La Neuve, Belgium; [Dedeurwaerdere, Tom] Fonds Natl Rech Sci FRS FNRS, Brussels, Belgium		Dedeurwaerdere, T (corresponding author), Catholic Univ Louvain, CPDR JURI, Louvain La Neuve, Belgium.; Dedeurwaerdere, T (corresponding author), Fonds Natl Rech Sci FRS FNRS, Brussels, Belgium.	tom.dedeurwaerdere@uclouvain.be		Brolis, Olivier/0000-0002-5802-7797; Dedeurwaerdere, Tom/0000-0001-9494-2688	Walloon Institute for Sustainable Development; Walloon Institute for Sustainable Development (Belgian National Science Foundation FRS-FNRS); INNOVIRIS-Anticipate (Brussels Region, Belgium) [2016-PRFB-22a]	We would like to gratefully thanking the managers of the collaborative economy initiatives that we have interviewed for their time and for sharing details on projects that they have been involved in. We also would like to thank Agathe Osinski, Karen Brabant and Anne-Grace Kleczewski for participating in the field work interviews. We gratefully acknowledge co-funding from the Walloon Institute for…		41	10	10	2	43	ELSEVIER	AMSTERDAM	RADARWEG 29, 1043 NX AMSTERDAM, NETHERLANDS	0921-8009	1873-6106		ECOL ECON	Ecol. Econ.	OCT	2019	164
J	McSherry, R; Pearce, P; Grimwood, K; McSherry, W				McSherry, Robert; Pearce, Paddy; Grimwood, Karen; McSherry, Wilfred			The pivotal role of nurse managers, leaders and educators in enabling excellence in nursing care	JOURNAL OF NURSING MANAGEMENT			English	Article						compassion; excellence in nursing care; healthcare environments; patient safety; quality nursing	FUTURE; IMAGE	Aim The aims of this paper are to present the findings from a discursive analysis of key issues associated with providing excellence in nursing care; and to provide an exemplar framework to support excellence in nursing care and describe the potential benefits when excellence in nursing care occurs. Background The challenge facing the nursing profession is in ensuring that the core principles of …	[McSherry, Robert; Grimwood, Karen] Univ Teesside, Sch Hlth & Social Care, Middlesbrough TS1 3BA, Cleveland, England; [McSherry, Wilfred] Stafford Shropshire & Haraldsplass Deaconess Univ, Ctr Practice & Serv Improvement, Fac Hlth, Bergen, Norway		McSherry, R (corresponding author), Univ Teesside, Sch Hlth & Social Care, Middlesbrough TS1 3BA, Cleveland, England.	robert.mcsherry@tees.ac.uk		McSherry, Robert/0000-0003-1335-5014; McSherry, Wilfred/0000-0003-0932-5875				66	54	55	0	35	WILEY-BLACKWELL	HOBOKEN	111 RIVER ST, HOBOKEN 07030-5774, NJ USA	0966-0429			J NURS MANAGE	J. Nurs. Manag.	JAN	2012	20	1
J	Krykun, V; Nanavov, A; Pryiatelchuk, O				Krykun, Victoria; Nanavov, Anton; Pryiatelchuk, Olena			IMPLEMENTING BUSINESS SOCIAL RESPONSIBILITY IN UKRAINE: COMPANIES' CASES AND STATE ASSISTANCE	BALTIC JOURNAL OF ECONOMIC STUDIES			English	Article						business social responsibility; internal and external social responsibility; social economy; sustainable development; state system of social protection and welfare		The idea of socialization of economic state and corporate policy has become commonplace worldwide. Within the framework of these processes, research and evaluation of the effectiveness of the steps implemented by Ukraine in this area are relevant. In Ukraine, the idea of social responsibility established only little more than 10 years ago and fulfils the function of company's promotion more than …	[Krykun, Victoria; Pryiatelchuk, Olena] Taras Shevchenko Natl Univ Kyiv, Inst Int Relat, Dept Int Business, Kiev, Ukraine; [Nanavov, Anton] Taras Shevchenko Natl Univ Kyiv, Inst Int Relat, Dept World Econ & Int Econ Relat, Kiev, Ukraine		Krykun, V (corresponding author), Taras Shevchenko Natl Univ Kyiv, Inst Int Relat, Dept Int Business, Kiev, Ukraine.	va.krykun@gmail.com; ananavov@ukr.net; pryyatelchuk@gmail.com						30	0	0	2	6	BALTIC JOURNAL ECONOMIC STUDIES	RIGA	VALDEKU IELA 62-156, RIGA, LV-1058, LATVIA	2256-0742	2256-0963		BALT J ECON STUD	Balt. J. Econ. Stud.		2017	3	5
J	Sam, KL				Sam, Kizzann Lee			Women's leadership in local government in the Caribbean	COMMONWEALTH JOURNAL OF LOCAL GOVERNANCE			English	Article								Women and men are traditionally cast in different roles, with males being leaders in the workplace, home and government. In contrast, communities promote women as caregivers who support male leaders and shape future generations as mothers, mentors and teachers. In recognition of this societal view of women that often led to inequality and inequity, the UNDP listed Gender Equality and empowering w…	[Sam, Kizzann Lee] Federat Canadian Municipal, Caribbean Local Econ Dev Project, Ottawa, ON, Canada		Sam, KL (corresponding author), Federat Canadian Municipal, Caribbean Local Econ Dev Project, Ottawa, ON, Canada.							19	0	0	1	24	UNIV TECHNOLOGY, SYDNEY-UTS EPRESS	SYDNEY	BROADWAY, PO BOX 123, SYDNEY, NSW 2007, AUSTRALIA	1836-0394			COMMONW J LOCAL GOV	Commonw. J. Local Gov.	DEC	2015		18
J	Lozano, JPR; Valdez, KR; Feldman, PM				Ramirez Lozano, Julianna Paola; Rojas Valdez, Kelly; Marquina Feldman, Percy			Business school model of social responsibility and sustainability and its impact on small- and mid-sized enterprises	INTERNATIONAL JOURNAL OF SUSTAINABILITY IN HIGHER EDUCATION			English	Review; Early Access						Business school; Social responsibility; Sustainability; RBC; SDGs; SME	ENTREPRENEURSHIP; COMPETITIVENESS; INSTITUTIONS; EDUCATION	Purpose This study aims to define a business school model of social responsibility (SR) and sustainability and describe how the implementation of this model impacts on small- and mid-sized enterprises (SME) and stakeholders in the chain. Design/methodology/approach The model was built based on a conceptual analysis about the literary and documentary review in recognized databases of scientific pu…	[Rojas Valdez, Kelly] CTR Catolica Grad Business Sch, Lima, Peru; Pontificia Univ Catolica Peru, Lima, Peru		Valdez, KR (corresponding author), CTR Catolica Grad Business Sch, Lima, Peru.	kelly.rojas@pucp.edu.pe						57	0	0	2	2	EMERALD GROUP PUBLISHING LTD	BINGLEY	HOWARD HOUSE, WAGON LANE, BINGLEY BD16 1WA, W YORKSHIRE, ENGLAND	1467-6370	1758-6739		INT J SUST HIGHER ED	Int. J. Sustain. High. Educ.
J	Neverauskiene, LO; Pranskeviciute, I				Neverauskiene, Laima Okuneviciute; Pranskeviciute, Irena			Contribution of the economic and social sector to economic development: the case of the UK, Sweden and Lithuania	ECONOMIC ANNALS-XXI			English	Article						Social Economy; Social Enterprise; WISE; Welfare; Public Services; Rural Development; Lithuania; Sweden; UK	ENTERPRISE; POLICY; ENTREPRENEURSHIP; ORGANIZATIONS	Social enterprise development is a significant factor for social and economic sustainability of countries. The rapidly growing social economy sector contributes to economic development by attracting significant attention from international and national policymakers. It redefines the market versus state institutional tradition and discovers a new field for economic and welfare development. The art…	[Neverauskiene, Laima Okuneviciute] Vilnius Gediminas Tech Univ, Dept Econ Engn, Fac Business Management, 11 Sauletekio Al, LT-10223 Vilnius, Lithuania; [Pranskeviciute, Irena] Lithuanian Social Res Ctr, 9 A Gostauto Str, LT-01108 Vilnius, Lithuania		Neverauskiene, LO (corresponding author), Vilnius Gediminas Tech Univ, Dept Econ Engn, Fac Business Management, 11 Sauletekio Al, LT-10223 Vilnius, Lithuania.	Laima.Okuneviciute.Neverauskiene@stud.vgtu.lt; Irena.Pranskeviciute@gmail.com						60	1	1	5	16	INST SOC TRANSFORMATION	KYIV	VUL GONCHARA 43-V, OFIS 20, KYIV, 01030, UKRAINE	1728-6220	1728-6239		ECON ANN-XXI	Econ. Ann.-XXI	DEC 28	2018	174	11-12
J	Gunasekara, HNW; Gamage, JR; Punchihewa, HKG				Gunasekara, Hasith N. W.; Gamage, Janaka R.; Punchihewa, Himan K. G.			Remanufacture for sustainability: a comprehensive business model for automotive parts remanufacturing	INTERNATIONAL JOURNAL OF SUSTAINABLE ENGINEERING			English	Review						Automotive remanufacturing; remanufacturing business model; business model canvas	PRODUCT; DESIGN; OPERATIONS; IMPLEMENTATION; ACQUISITION; FRAMEWORK; MARKET; TOOL	Original Equipment Manufacturers (OEM) are shifting towards remanufacturing, signalling growth in new investments in remanufacturing. It is a noticeable global trend owing to the popularity of circularity and sustainability concepts, catalysed by environmental legislations and profit motives. Thus, the development of effective business models for remanufacturing is essential. However, capturing t…	[Gunasekara, Hasith N. W.; Gamage, Janaka R.; Punchihewa, Himan K. G.] Univ Moratuwa, Dept Mech Engn, Moratuwa 10400, Sri Lanka		Gamage, JR (corresponding author), Univ Moratuwa, Dept Mech Engn, Moratuwa 10400, Sri Lanka.	gamagejr@uom.lk		Gamage, Janaka Ranganath/0000-0002-0855-1726	Senate Research Committee (SRC) University of Moratuwa [SRC/CAP/2018/04, SRC/ST/2017/41]	This work was supported by the Senate Research Committee (SRC) University of Moratuwa [Grant numbers SRC/CAP/2018/04, SRC/ST/2017/41].		60	0	0	10	10	TAYLOR & FRANCIS LTD	ABINGDON	2-4 PARK SQUARE, MILTON PARK, ABINGDON OR14 4RN, OXON, ENGLAND	1939-7038	1939-7046		INT J SUSTAIN ENG	Int. J. Sustain. Eng.	NOV 2	2021	14	6
J	Koutroulis, E; Petrakis, G; Agou, V; Malisovas, A; Hristopulos, D; Partsinevelos, P; Tripolitsiotis, A; Halouani, N; Ailliot, P; Boutigny, M; Monbet, V; Allard, D; Cuzol, A; Kolokotsa, D; Varouchakis, E; Kokolakis, K; Mertikas, S				Koutroulis, Eftichios; Petrakis, George; Agou, Vicky; Malisovas, Athanassios; Hristopulos, Dionissios; Partsinevelos, Panagiotis; Tripolitsiotis, Achilleas; Halouani, Nabila; Ailliot, Pierre; Boutigny, Marrie; Monbet, Valerie; Allard, Denis; Cuzol, Anne; Kolokotsa, Denia; Varouchakis, Emmanouil; Kokolakis, Konstantinos; Mertikas, Stelios			Site selection and system sizing of desalination plants powered with renewable energy sources based on a web-GIS platform	INTERNATIONAL JOURNAL OF ENERGY SECTOR MANAGEMENT			English	Article						Decision-making; Simulation; Optimization; Renewable energies; Electricity; Cost comparison; Cost minimization; Evolutionary programming; Desalination; Renewable energy sources; Geographical information systems; Energy management	OPTIMAL-DESIGN; WATER; OPTIMIZATION; WIND; METHODOLOGY; DRIVEN; COST	Purpose The combination of desalination technology with renewable energy sources (RES) provides a sustainable approach for increasing potable water availability without imposing negative environmental effects. This paper aims to present the development of a platform, which is an internet-based tool integrating the design optimization of desalination systems with spatial modeling based on a geogra…	[Koutroulis, Eftichios] Tech Univ Crete, Sch Elect & Comp Engn, Khania, Greece; [Petrakis, George; Agou, Vicky; Malisovas, Athanassios; Hristopulos, Dionissios; Partsinevelos, Panagiotis; Kolokotsa, Denia; Varouchakis, Emmanouil; Mertikas, Stelios] Tech Univ Crete, Khania, Greece; [Tripolitsiotis, Achilleas; Kokolakis, Konstantinos] Space Geomat PC, Khania, Greece; [Halouani, Nabila] Univ Tunis E…		Koutroulis, E (corresponding author), Tech Univ Crete, Sch Elect & Comp Engn, Khania, Greece.	efkout@electronics.tuc.gr	Varouchakis, Emmanouil/G-2259-2018	Varouchakis, Emmanouil/0000-0002-0023-3598	ERA-NET Initiative EUROMEDITERRANEAN Cooperation through ERANET joint activities and beyond (ERANETMED) under the topic ERANETMED Energy-Water nexus [ERANETMED NEXUS-14-049]; Operational Program Competitiveness, Entrepreneurship and Innovation 2014-2020 (European Regional Development Fund); Greek General Secretariat of Research and Technology, Ministry of Education, Research and Religious Affairs…	The work presented in this paper has been implemented within the framework of the research project DES2iRES: DESign of DESalination systems based on optimal usage of multiple RES (ERANETMED NEXUS-14-049) supported by the ERA-NET Initiative EUROMEDITERRANEAN Cooperation through ERANET joint activities and beyond (ERANETMED) under the topic ERANETMED Energy-Water nexus. In Greece, this work was fun…		48	0	0	3	4	EMERALD GROUP PUBLISHING LTD	BINGLEY	HOWARD HOUSE, WAGON LANE, BINGLEY BD16 1WA, W YORKSHIRE, ENGLAND	1750-6220	1750-6239		INT J ENERGY SECT MA	Int. J. Energy Sect. Manag.	MAR 25	2022	16	3
J	Borychowski, M; Stepien, S; Polcyn, J; Tosovic-Stevanovic, A; Calovic, D; Lalic, G; Zuza, M				Borychowski, Michal; Stepien, Sebastian; Polcyn, Jan; Tosovic-Stevanovic, Aleksandra; Calovic, Dragan; Lalic, Goran; Zuza, Milena			Socio-Economic Determinants of Small Family Farms' Resilience in Selected Central and Eastern European Countries	SUSTAINABILITY			English	Article						small-scale family farms; resilience; agriculture; sustainable development; Lithuania; Moldova; Poland; Romania; Serbia	HOUSEHOLD FOOD SECURITY; ECO-EFFICIENCY; LIMPOPO PROVINCE; SUSTAINABILITY; AGRICULTURE; SIZE; POLICY; SUBSISTENCE; SUBSIDIES; FUTURE	We investigated the resilience of small-scale family farms because of the contemporary importance of both the farms' resilience and the role of these farms in five countries of Central and Eastern Europe. The authors addressed a research gap concerning cross-sectional research on the resilience of farms by combining determinants from various fields. Thus, the primary goal of this article was to i…	[Borychowski, Michal; Stepien, Sebastian] Poznan Univ Econ & Business, Dept Macroecon & Agr Econ, Al Niepodleglosci 10, PL-61875 Poznan, Poland; [Polcyn, Jan] Stanislaw Stasz State Univ Appl Sci Pila, Dept Econ, Ul Podchorazych 10, PL-64920 Pila, Poland; [Tosovic-Stevanovic, Aleksandra] Fac Business Econ & Entrepreneurship, Dept Econ, Mitropolita Petra 8, Belgrade 11000, Serbia; [Calovic, Dragan]…		Borychowski, M (corresponding author), Poznan Univ Econ & Business, Dept Macroecon & Agr Econ, Al Niepodleglosci 10, PL-61875 Poznan, Poland.	michal.borychowski@ue.poznan.pl; sebastian.stepien@ue.poznan.pl; Jan.Polcyn@puss.pila.pl; aleksandra.tosovic.stevanovic@gmail.com; calovicdragan@gmail.com; goranlalic88@gmail.com; mzuza@megatrend.edu.rs	Polcyn, Jan/C-2711-2014; Borychowski, Michał/AAE-8489-2021	Polcyn, Jan/0000-0001-7847-2743; Borychowski, Michał/0000-0001-6256-2680; Stepien, Sebastian/0000-0001-9475-8418; Zuza, Milena/0000-0001-5275-753X; Tosovic-Stevanovic, Aleksandra/0000-0003-0281-0579	Polish National Agency for Academic Exchange under the program of International Academic PartnershipPolish National Agency for Academic Exchange (NAWA) [PPI/APM/2018/1/00011/U/001]; National Science Centre in PolandNational Science Centre, Poland [2016/21/B/HS4/00653]	This research was funded by the Polish National Agency for Academic Exchange under the program of International Academic Partnership, agreement no. PPI/APM/2018/1/00011/U/001 and by the National Science Centre in Poland, grant no. 2016/21/B/HS4/00653.		165	14	14	9	23	MDPI	BASEL	ST ALBAN-ANLAGE 66, CH-4052 BASEL, SWITZERLAND		2071-1050		SUSTAINABILITY-BASEL	Sustainability	DEC	2020	12	24
J	Sovacool, BK				Sovacool, Benjamin K.			Confronting energy poverty behind the bamboo curtain: A review of challenges and solutions for Myanmar (Burma)	ENERGY FOR SUSTAINABLE DEVELOPMENT			English	Review						Energy poverty; Energy access; Myanmar (Burma)		In Myanmar (Burma), only 13% of the country's population has access to electricity, and almost 95% depends on solid fuels such as wood and rice husks for cooking and heating. This review discusses four sets of energy poverty and access challenges in Myanmar related to poverty and subsistence needs, conflicting priorities, lack of resources, and policy fragmentation. Planners in Myanmar, however, …	Vermont Law Sch, Inst Energy & Environm, South Royalton, VT 05068 USA		Sovacool, BK (corresponding author), Vermont Law Sch, Inst Energy & Environm, POB 96,164 Chelsea St, South Royalton, VT 05068 USA.	Bsovacool@vermontlaw.edu	Sovacool, Benjamin/Y-2392-2019	Sovacool, Benjamin/0000-0002-4794-9403				46	35	35	0	57	ELSEVIER	AMSTERDAM	RADARWEG 29, 1043 NX AMSTERDAM, NETHERLANDS	0973-0826			ENERGY SUSTAIN DEV	Energy Sustain Dev.	AUG	2013	17	4
J	Rodrigues, JC				Rodrigues, Jose Coelho			Business models for the digital transformation of audiovisual archives	INTERNATIONAL JOURNAL OF ENTREPRENEURIAL BEHAVIOR & RESEARCH			English	Article; Early Access						Business model; Digital transformation; Cultural organizations; Audiovisual archives	CULTURAL-HERITAGE; ENTREPRENEURSHIP	Purpose This study contributes to the understanding of how cultural organizations are using digital technologies to redesign their business models and enable sustainable and impactful audiovisual digital archives. Design/methodology/approach An inductive multiple case research design was used. Five cases of audiovisual digital archives of independent films were selected. Data collected was based …	[Rodrigues, Jose Coelho] INESC TEC, CITE Ctr Innovat Technol & Entrepreneurship, Porto, Portugal; [Rodrigues, Jose Coelho] Univ Porto, Fac Engn, Dept Ind Engn & Management, Porto, Portugal		Rodrigues, JC (corresponding author), INESC TEC, CITE Ctr Innovat Technol & Entrepreneurship, Porto, Portugal.; Rodrigues, JC (corresponding author), Univ Porto, Fac Engn, Dept Ind Engn & Management, Porto, Portugal.	jose.c.rodrigues@inesctec.pt	Rodrigues, José Coelho/N-7833-2016	Rodrigues, José Coelho/0000-0002-0951-4636	National Funds through the Portuguese funding agency, FCT - Fundacao para a Ciencia e a Tecnologia [UIDB/50014/2020]; ERDF - European Regional Development Fund through the Operational Program for Competitiveness and Internationalisation - COMPETE 2020; Portuguese National Innovation Agency (ANI) [POCI-01-0247-FEDER-024498]; Lisboa 2020 under the PORTUGAL 2020 Partnership Agreement	This work is partially financed by National Funds through the Portuguese funding agency, FCT -Fundacao para a Ciencia e a Tecnologia within project UIDB/50014/2020, and partially cofinanced by the ERDF -European Regional Development Fund through the Operational Program for Competitiveness and Internationalisation -COMPETE 2020 and the Lisboa 2020 under the PORTUGAL 2020 Partnership Agreement, and…		32	0	0	13	13	EMERALD GROUP PUBLISHING LTD	BINGLEY	HOWARD HOUSE, WAGON LANE, BINGLEY BD16 1WA, W YORKSHIRE, ENGLAND	1355-2554	1758-6534		INT J ENTREP BEHAV R	Int. J. Entrep. Behav. Res.
J	Bernardino, S; Santos, JF				Bernardino, Susana; Freitas Santos, J.			Local development through social and territorial innovation: An exploratory case study	CIRIEC-ESPANA REVISTA DE ECONOMIA PUBLICA SOCIAL Y COOPERATIVA			English	Article						Social innovation; social ventures; social entrepreneurship; endogenous development; regional resources and capabilities	LEARNING REGION; SYSTEMS	This investigation aims to examine innovation in a selected successful Portuguese social venture (The Cooperative Terra Cha) and to analyse the extent to which innovative social ventures are able to contribute to local development. Specifically, the paper highlights the activities developed by the social organization in response to the needs of particular (micro) segments of society and illustrat…	[Bernardino, Susana; Freitas Santos, J.] Politecn Porto, ISCAP, CEOS PP, Porto, Portugal; [Freitas Santos, J.] Univ Minho, NIPE, Braga, Portugal		Bernardino, S (corresponding author), Politecn Porto, ISCAP, CEOS PP, Porto, Portugal.	susanab@iscap.ipp.pt; jfsantos@iscap.ipp.pt	Santos, José Freitas/J-3193-2019	Bernardino, Susana/0000-0002-1639-3553	COMPETE [POCI-01-0145-FEDER-006683]; FCT/MEC's (Fundacao para a Ciencia e a Tecnologia, I.P.); ERDF through the Operational Programme on Competitiveness and Internationalization - COMPETE under the PT Partnership Agreement	This research was carried out within the funding with COMPETE reference no POCI-01-0145-FEDER-006683, with the FCT/MEC's (Fundacao para a Ciencia e a Tecnologia, I.P.) financial support through national funding and by the ERDF through the Operational Programme on Competitiveness and Internationalization - COMPETE 2020 under the PT2020 Partnership Agreement. Theoretical background of the article h…		74	6	8	0	12	CIRIEC-ESPANA	VALENCIA	AVE NARANJOS, S-N, EDIF DEP ORIENTAL 2P21, VALENCIA, 46022, SPAIN	0213-8093	1989-6816		CIRIEC	CIRIEC		2017	90
J	Lashitew, AA; Bals, L; van Tulder, R				Lashitew, Addisu A.; Bals, Lydia; van Tulder, Rob			Inclusive Business at the Base of the Pyramid: The Role of Embeddedness for Enabling Social Innovations	JOURNAL OF BUSINESS ETHICS			English	Article						Inclusive business; Hybridity; Sustainable business; Social innovation; Social mission; Base of the Pyramid (BoP)	HYBRID ORGANIZATIONS; VALUE CREATION; INSTITUTIONAL ENTREPRENEURSHIP; EMPIRICAL-EXAMINATION; EMERGING MARKETS; BRIDGING TIES; PARTNERSHIPS; LEGITIMACY; SUSTAINABILITY; PERFORMANCE	Inclusive businesses that combine profit making with social impact are claimed to hold the potential for poverty alleviation while also creating new entrepreneurial and innovation opportunities. Current research, however, offers little insight on the processes through which for-profit business organizations introduce social innovations that can profitably create social impact. To understand how s…	[Lashitew, Addisu A.] Erasmus Univ, Rotterdam Sch Management, Burgemeester Oudlaan 50, NL-3062 PA Rotterdam, Netherlands; [Bals, Lydia] Mainz Univ Appl Sci, Supply Chain & Operat Management, Lucy Hillebrand Str 2, D-55128 Mainz, Germany; [Bals, Lydia] CBS, Frederiksberg, Denmark; [van Tulder, Rob] Erasmus Univ, Rotterdam Sch Management, Int Business Soc Management, Burgemeester Oudlaan 50, NL-306…		Bals, L (corresponding author), Mainz Univ Appl Sci, Supply Chain & Operat Management, Lucy Hillebrand Str 2, D-55128 Mainz, Germany.; Bals, L (corresponding author), CBS, Frederiksberg, Denmark.	lashitew@rsm.nl; lydia.bals@hs-mainz.de; rtulder@rsm.nl			Dutch Ministry of Foreign Affairs through NWO-WOTRO [W 08.350.102]	This project is part of the research agenda of the Knowledge Platform Development Policies, which was funded by the Dutch Ministry of Foreign Affairs through NWO-WOTRO with the Grant Number W 08.350.102. The authors would like to thank NWO-WOTRO for making available the resources that made the research possible.		100	38	38	18	147	SPRINGER	DORDRECHT	VAN GODEWIJCKSTRAAT 30, 3311 GZ DORDRECHT, NETHERLANDS	0167-4544	1573-0697		J BUS ETHICS	J. Bus. Ethics	MAR	2020	162	2
J	Malakauskaite, A; Navickas, V				Malakauskaite, Asta; Navickas, Valentinas			Contribution of Clusters to the Competitiveness of Companies: Revelation and Evaluation	INZINERINE EKONOMIKA-ENGINEERING ECONOMICS			English	Article						clusters; competitiveness; competitiveness evaluation; competitiveness evaluation models		This article is dedicated to the analysis of clusters and methodological aspects for evaluation of their contribution to the competitiveness of economy sectors. The conception of clusters is associated with the last (7-8(th)) decades of the 20(th) century, when competitive sectoral networks started to form and develop in the USA and Europe. These networks embraced traditional sectors (for example…	[Malakauskaite, Asta; Navickas, Valentinas] Kaunas Univ Technol, LT-44309 Kaunas, Lithuania		Malakauskaite, A (corresponding author), Kaunas Univ Technol, Laisves Av 55, LT-44309 Kaunas, Lithuania.	asta.malakauskaite@stud.ktu.lt; valentinas.navickas@ktu.lt	Navickas, Valentinas/AAC-9651-2019; Navickas, Valentinas/I-9119-2018	Navickas, Valentinas/0000-0002-7210-4410;				27	11	12	0	20	KAUNAS UNIV TECHNOL	KAUNAS	LAISVES AL 55, KAUNAS, 44309, LITHUANIA	1392-2785	2029-5839		INZ EKON	Inz. Ekon.		2011	22	1
J	Al Abd, M; Khalifa, B; Mahfouz, H; Vas, P				Al Abd, Menatallah; Khalifa, Basma; Mahfouz, Heba; Vas, Princia			The Current State of Business and Peace in the Gulf and the Way Forward	BUSINESS PEACE AND SUSTAINABLE DEVELOPMENT			English	Article								On 15 November 2015 the first ever business and peace event in an Arab League or Gulf Cooperation Council (GCC) country was held at the American University of - Sharjah in the United Arab Emirates. The conference brought together leaders from academia, the private sector, non-governmental and international organizations in the region to examine the role of business in promoting peace in conflict-…	[Al Abd, Menatallah; Mahfouz, Heba] Amer Univ Sharjah, Bachelor Sci Business Adm, Mkt, Sharjah, U Arab Emirates; [Khalifa, Basma] Amer Univ Sharjah, Bachelor Sci Business Adm, Accounting, Sharjah, U Arab Emirates; [Vas, Princia] Amer Univ Sharjah, Bachelor Sci Business Adm, Management, Sharjah, U Arab Emirates		Al Abd, M (corresponding author), Amer Univ Sharjah, Bachelor Sci Business Adm, Mkt, Sharjah, U Arab Emirates.	Menatelabd@gmail.com; basmakhalifa156@gmail.com; Hmahfouz19@gmail.com; princiavas12@gmail.com						26	0	0	0	5	GREENLEAF PUBL	SHEFFIELD	AIZLEWOOD BUSINESS CENTRE, AIZLEWOODS MILL, NURSERY ST, SHEFFIELD, S3 8GG, ENGLAND	2051-8757			BUS PEACE SUSTAIN DE	Bus. Peace Sustain. Dev.	JUN	2016		7
J	Morrar, R; Arman, H; Mousa, S				Morrar, Rabeh; Arman, Husam; Mousa, Saeed			The Fourth Industrial Revolution (Industry 4.0): A Social Innovation Perspective	TECHNOLOGY INNOVATION MANAGEMENT REVIEW			English	Article						Industry 4.0; fourth industrial revolution; social innovation; Internet of Things	INTERNET; ENERGY	The rapid pace of technological developments played a key role in the previous industrial revolutions. However, the fourth industrial revolution (Industry 4.0) and its embedded technology diffusion progress is expected to grow exponentially in terms of technical change and socioeconomic impact. Therefore, coping with such transformation require a holistic approach that encompasses innovative and …	[Morrar, Rabeh] An Najah Natl Univ, Innovat Econ, Nablus, Palestine; [Morrar, Rabeh] An Najah Natl Univ, Dept Econ, Nablus, Palestine; [Morrar, Rabeh] ERF, Giza, Egypt; [Morrar, Rabeh] Turkish Econ Res Forum, Nashville, TN USA; [Morrar, Rabeh] AEA, Nashville, TN 37203 USA; [Morrar, Rabeh] MEEA, Washington, DC 20005 USA; [Morrar, Rabeh] European Assoc Res Serv RESER, Abingdon, Oxon, England; [Morr…		Morrar, R (corresponding author), An Najah Natl Univ, Innovat Econ, Nablus, Palestine.; Morrar, R (corresponding author), An Najah Natl Univ, Dept Econ, Nablus, Palestine.; Morrar, R (corresponding author), ERF, Giza, Egypt.; Morrar, R (corresponding author), Turkish Econ Res Forum, Nashville, TN USA.; Morrar, R (corresponding author), AEA, Nashville, TN 37203 USA.; Morrar, R (corresponding autho…		Mousa, Saeed/M-3678-2019; Arman, Husam/ABH-1801-2021; Morrar, Rabeh/AAC-2886-2022	Arman, Husam/0000-0002-3546-1718; Morrar, Rabeh/0000-0002-8808-3714				40	121	127	19	112	CARLETON UNIV GRAPHIC SERVICES	OTTAWA	DUNTON TOWER RM 2122, 1125 COLONEL BY DR, OTTAWA, ON K1A 5B6, CANADA	1927-0321			TECHNOL INNOV MANAG	Technol. Innov. Manag. Rev.	NOV	2017	7	11
J	Rana, MB; Sorensen, OJ				Rana, Mohammad B.; Sorensen, Olav J.			Levels of legitimacy development in internationalization: Multinational enterprise and civil society interplay in institutional void	GLOBAL STRATEGY JOURNAL			English	Article						civil society; institutional void; internationalization; legitimacy levels; legitimation; multinational enterprise; strategy	CORPORATE SOCIAL-RESPONSIBILITY; BUSINESS RESEARCH; NONGOVERNMENTAL ORGANIZATIONS; SUSTAINABLE DEVELOPMENT; MANAGING LEGITIMACY; STRATEGIES; NGOS; COMPLEXITY; ACTIVISM; MNES	Research Summary Typically, studies on subsidiary legitimation take the perspectives of compliance and isomorphism to examine multinational enterprises (MNEs') legitimacy; our study considers both isomorphism and institutional innovation perspectives to examine how subsidiaries, in collaboration with civil society actors, co-develop various levels (degrees) of legitimacy in an institutional void.…	[Rana, Mohammad B.] Aalborg Univ, Int Business Ctr, Dept Business & Management, Int Business & Strategy, Aalborg, Denmark; [Sorensen, Olav J.] Aalborg Univ, Int Business Ctr, Dept Business & Management, Int Business, Aalborg, Denmark		Rana, MB (corresponding author), Aalborg Univ, Int Business Ctr, Dept Business & Management, Room 23b,Fibigerstr 11, DK-9220 Aalborg, Denmark.	mbr@business.aau.dk		Sorensen, Olav Jull/0000-0002-6843-5495	Aalborg University; European CommissionEuropean CommissionEuropean Commission Joint Research Centre [Appl D2020]	Aalborg University; European Commission, Grant/Award Number: Appl D2020		117	5	5	19	64	WILEY	HOBOKEN	111 RIVER ST, HOBOKEN 07030-5774, NJ USA	2042-5791	2042-5805		GLOB STRATEG J	Glob. Strateg. J.	MAY	2021	11	2
J	Ferraris, A; Belyaeva, Z; Bresciani, S				Ferraris, Alberto; Belyaeva, Zhanna; Bresciani, Stefano			The role of universities in the Smart City innovation: Multistakeholder integration and engagement perspectives	JOURNAL OF BUSINESS RESEARCH			English	Article						Smart City; University; Triple Helix; Stakeholder engagement; Stakeholder management; Smart City projects; Students' perceptions; University role	TRIPLE-HELIX; STAKEHOLDER ENGAGEMENT; QUADRUPLE HELIX; CITIES; KNOWLEDGE; PERFORMANCE; MANAGEMENT; SYSTEMS; FIRMS; PARTNERSHIPS	During the past decades cities may have finally shaped the demand for smart and sustainable innovations calling for deep stakeholders' integration and engagement within Smart City Projects (SCPs). In this context, Universities are often involved with different tasks, but their stakeholder engagement and integrator role is still unclear. This paper aims to fulfill this gap on the role of Universit…	[Ferraris, Alberto; Bresciani, Stefano] Univ Torino, Dept Management, Turin, Italy; [Ferraris, Alberto] Ural Fed Univ, Grad Sch Econ & Management, Lab Int & Reg Econ, Ekaterinburg, Russia; [Belyaeva, Zhanna] Ural Fed Univ, Grad Sch Econ & Management, Ekaterinburg, Russia		Ferraris, A (corresponding author), Univ Torino, Dept Management, Turin, Italy.	alberto.ferraris@unito.it; zh.s.belyaeva@urfu.ru; stefano.bresciani@unito.it	Ferraris, Alberto/K-5240-2019; Belyaeva, Zhanna/F-1499-2013	Ferraris, Alberto/0000-0003-3125-1710; Bresciani, Stefano/0000-0003-0321-9174; Belyaeva, Zhanna/0000-0002-0876-1803				72	33	33	8	26	ELSEVIER SCIENCE INC	NEW YORK	STE 800, 230 PARK AVE, NEW YORK, NY 10169 USA	0148-2963	1873-7978		J BUS RES	J. Bus. Res.	OCT	2020	119
J	Kammen, DM				Kammen, Daniel M.			Solar energy innovation and Silicon Valley	BULLETIN OF THE ATOMIC SCIENTISTS			English	Article						green jobs; innovation; photovoltaics; solar power; technology transfer	RESEARCH-AND-DEVELOPMENT; TECHNOLOGY; POWER	The growth of the solar energy industry depends on a strong relationship between science and engineering innovations, a vibrant financing and manufacturing sector, and cycles of policy design and advancement. The mixing pot of academic research and industrial entrepreneurship that is Silicon Valley, along with the strong overarching suite of environmental policies in place in California, work tog…	[Kammen, Daniel M.] Univ Calif Berkeley, Berkeley, CA 94720 USA; [Kammen, Daniel M.] Univ Calif Berkeley, Energy & Resources Grp, Berkeley, CA 94720 USA; [Kammen, Daniel M.] Univ Calif Berkeley, Goldman Sch Publ Policy, Berkeley, CA 94720 USA; [Kammen, Daniel M.] Univ Calif Berkeley, Dept Nucl Engn, Berkeley, CA 94720 USA; [Kammen, Daniel M.] New Energy & Climate Partnership Amer ECPA Initia, Was…		Kammen, DM (corresponding author), Univ Calif Berkeley, Berkeley, CA 94720 USA.							27	0	0	0	32	ROUTLEDGE JOURNALS, TAYLOR & FRANCIS LTD	ABINGDON	2-4 PARK SQUARE, MILTON PARK, ABINGDON OX14 4RN, OXON, ENGLAND	0096-3402	1938-3282		B ATOM SCI	Bull. Atom. Scient.	SEP-OCT	2014	70	5
J	Popkova, EG; Inshakova, AO; Sergi, BS				Popkova, Elena G.; Inshakova, Agnessa O.; Sergi, Bruno S.			Venture capital and Industry 4.0: The G7's versus BRICS' experience	THUNDERBIRD INTERNATIONAL BUSINESS REVIEW			English	Article						G7; Industry 4.0; OECD; venture capital		This article aims to set a framework on how venture capital could contribute comprehensively to supporting sustainable development goals employing Industry 4.0's digital entrepreneurship, filling a gap in the existing literature concerning the role of venture capital in Industry 4.0. This article advances a new venture capital model, which might play a significant role in OECD countries in suppor…	[Popkova, Elena G.] MGIMO Univ, Ctr Appl Res, Chair Econ Policy & Publ Private Partnership, Moscow State Inst Int Relat, 76 Vernadsky Ave, Moscow, Russia; [Inshakova, Agnessa O.] Volgograd State Univ, Dept Civil & Int Private Law, Inst Law, Volgograd, Russia; [Sergi, Bruno S.] Harvard Univ, Extens Sch, Davis Ctr Russian & Eurasian Studies, Ctr Int Dev,Harvard Kennedy Sch, Cambridge, MA 02138 USA;…		Popkova, EG (corresponding author), MGIMO Univ, Ctr Appl Res, Chair Econ Policy & Publ Private Partnership, Moscow State Inst Int Relat, 76 Vernadsky Ave, Moscow, Russia.	elenapopkova@yahoo.com; ainshakova@list.ru; bsergi@fas.harvard.edu		Popkova, Elena/0000-0003-2136-2767; Sergi, Bruno Sergio/0000-0002-5050-5651	Russian Science FoundationRussian Science Foundation (RSF) [20-18-00314]	The work was supported by Russian Science Foundation (project No. 20-18-00314). We would like to thank the Editor and the reviewers for their valuable time and specific comments whose inputs have helped enhance the manuscript's current version.		38	0	0	5	6	WILEY	HOBOKEN	111 RIVER ST, HOBOKEN 07030-5774, NJ USA	1096-4762	1520-6874		THUNDERBIRD INT BUS	Thunderbird Int. Bus. Rev.	NOV	2021	63	6
J	Tomashuk, I				Tomashuk, Inna			PROBLEMS AND PROSPECTS OF MANAGEMENT OF RURAL DEVELOPMENT	BALTIC JOURNAL OF ECONOMIC STUDIES			English	Article						rural areas; development management; reformation; state support; staffing		The purpose of the research is to study problems of rural development management, to analyse the effectiveness of management of the resource potential of rural areas, and to study the socio-economic priorities of their development, as well as to determine the justified ways of their solution in modern conditions. Methodology. The system approach to studying the development of rural areas makes it…	[Tomashuk, Inna] Vinnytsia Natl Agrarian Univ, Vinnytsia, Ukraine		Tomashuk, I (corresponding author), Ivano Frankivsk King Danylo Halytskyi Univ Law, Private Higher Educ Inst, Dept Translat & Philol, Ivano Frankivsk, Ukraine.	lena_zl@ukr.net	Zvarych, Olena/S-8298-2018; Tomashuk, Inna/I-5387-2018	Zvarych, Olena/0000-0002-5088-7565; Tomashuk, Inna/0000-0001-6847-3136				12	5	5	3	7	BALTIC JOURNAL ECONOMIC STUDIES	RIGA	VALDEKU IELA 62-156, RIGA, LV-1058, LATVIA	2256-0742	2256-0963		BALT J ECON STUD	Balt. J. Econ. Stud.		2017	3	5
J	GARTNER, WB; SHANE, SA				GARTNER, WB; SHANE, SA			MEASURING ENTREPRENEURSHIP OVER TIME	JOURNAL OF BUSINESS VENTURING			English	Article; Proceedings Paper	4th Global Entrepreneurship Research Conference	MAR, 1994	INSEAD, FONTAINEBLEAU, FRANCE		INSEAD		SELF-EMPLOYMENT	This article is a review of three measurement issues that impact the study of entrepreneurship over time: (1) level of analysis differences between firms and individuals, (2) differences between rate and stock measures, and (3) the effects of choosing particular time frames on subsequent analytical results. Based on theory that views entrepreneurship as depending on ownership rights (Hawley 1907)…	SAN FRANCISCO STATE UNIV, SAN FRANCISCO, CA 94132 USA; GEORGIA INST TECHNOL, ATLANTA, GA 30332 USA									64	116	120	4	72	ELSEVIER	AMSTERDAM	RADARWEG 29, 1043 NX AMSTERDAM, NETHERLANDS	0883-9026	1873-2003		J BUS VENTURING	J. Bus. Ventur.	JUL	1995	10	4
J	Lake, D; Motley, PM; Moner, W				Lake, Danielle; Motley, Phillip M.; Moner, William			Completing the CiCLE: long-term assessment of community-involved collaborative learning ecosystems for social innovation in higher education	SOCIAL ENTERPRISE JOURNAL			English	Article						Community-based learning; Design thinking; Innovation; Collective impact; Ecosystems design; Immersive learning	ENTREPRENEURSHIP; PLACE	Purpose The purpose of this study is to highlight the benefits and challenges of immersive, design thinking and community-engaged pedagogies for supporting social innovation within higher education; assess the impact of such approaches across stakeholder groups through long-term retrospective analysis of transdisciplinary and cross-stakeholder work; offer an approach to ecosystems design and anal…	[Lake, Danielle] Elon Univ, Design Thinking, Elon, NC 27244 USA; [Motley, Phillip M.; Moner, William] Elon Univ, Commun Design, Elon, NC USA		Lake, D (corresponding author), Elon Univ, Design Thinking, Elon, NC 27244 USA.	dlake@elon.edu; pmotley@elon.edu; wmoner@elon.edu						62	1	1	6	9	EMERALD GROUP PUBLISHING LTD	BINGLEY	HOWARD HOUSE, WAGON LANE, BINGLEY BD16 1WA, W YORKSHIRE, ENGLAND	1750-8614	1750-8533		SOC ENTERP J	Soc. Enterp. J.	JAN 28	2022	18	1
J	Gavurova, B; Kubak, M				Gavurova, Beata; Kubak, Matus			THE EFFICIENCY EVALUATION OF PUBLIC PROCUREMENT OF MEDICAL EQUIPMENT	ENTREPRENEURSHIP AND SUSTAINABILITY ISSUES			English	Article						Public Procurement; Public Procurement Efficiency; Medical Equipment; Patients' Satisfaction; Public Procurement Efficiency Determinants; Savings	MANAGEMENT; CORRUPTION; PRIVATE; SYSTEM; IMPACT	At present, the health systems of many countries face complex challenges even if their priority objectives remain the same - to provide sustainable health systems at the current and the prognostic demographic changes and requirements in a health system. The quality and the efficiency of healthcare delivery and their mutual conformity have been brought to public attention. Similarly, the quality a…	[Gavurova, Beata] Tomas Bata Univ Zlin, Mostni 5139, Zlin 76001, Czech Republic; [Kubak, Matus] Tech Univ Kosice, Letna 9, Kosice 04200, Slovakia		Gavurova, B (corresponding author), Tomas Bata Univ Zlin, Mostni 5139, Zlin 76001, Czech Republic.	gavurova@utb.cz; matus.kubak@tuke.sk	Gavurová, Beáta/N-9159-2018; Kubak, Matus/AAF-4889-2019	Gavurová, Beáta/0000-0002-0606-879X; Kubak, Matus/0000-0003-1438-479X	Internal Grant Agency of FaME Tomas Bata University in Zlin	This research was supported by the Internal Grant Agency of FaME Tomas Bata University in Zlin: RVO/2020: Economic quantification of marketing processes that focus on value increase for a patient in a process of system creation to measure and control efficiency in health facilities in the Czech Republic.		43	0	0	14	20	ENTERPRENEURSHIP & SUSTAINABILITY CENTER	VILNUS	M K CIURLIONIO STR 86A, VILNUS, 03100, LITHUANIA	2345-0282			ENTREP SUSTAIN ISS	Entrep. Sustain. Iss.	MAR	2021	8	3
J	Kanda, W; Hjelm, O; Clausen, J; Bienkowska, D				Kanda, Wisdom; Hjelm, Olof; Clausen, Jens; Bienkowska, Dzamila			Roles of intermediaries in supporting eco-innovation	JOURNAL OF CLEANER PRODUCTION			English	Article						Environmental innovations; Intermediation; Public support; Business development organisations	TECHNOLOGY; UNIVERSITY; LEVEL	Eco-innovation is an approach to environmental sustainability. However, the process of eco-innovation can be challenging especially for small and medium sized enterprises (SMEs). Thus, SMEs might seek external support to tackle some of their challenges in eco-innovation. In this article, we focus on one type of organization providing and also assisting SMEs to access support, intermediaries, i.e.…	[Kanda, Wisdom; Hjelm, Olof] Linkoping Univ, Dept Management & Engn, Environm Technol & Management, SE-58183 Linkoping, Sweden; [Clausen, Jens] Borderstep Inst Innovat & Sustainabil, Prinz Albrecht Ring 12, D-30657 Hannover, Germany; [Bienkowska, Dzamila] Linkoping Univ, Dept Management & Engn, Project Innovat & Entrepreneurship, SE-58183 Linkoping, Sweden		Kanda, W (corresponding author), Linkoping Univ, Dept Management & Engn, Environm Technol & Management, SE-58183 Linkoping, Sweden.	wisdom.kanda@liu.se; olof.hjelm@liu.se; clausen@boderstep.de; dzamila.bienkowska@liu.se			Formas (The Swedish Research Council for Environment, Agricultural Sciences and Spatial Planning)Swedish Research Council Formas; European Unions' Interreg programme	We are grateful to Formas (The Swedish Research Council for Environment, Agricultural Sciences and Spatial Planning) for funding project SHIFT through ECO-INOVERA and the European Unions' Interreg programme for funding project SUPER from which this article is developed. Our sincere gratitude also goes to the intermediaries who have participated in our study. An earlier draft of this article was p…		45	38	39	2	44	ELSEVIER SCI LTD	OXFORD	THE BOULEVARD, LANGFORD LANE, KIDLINGTON, OXFORD OX5 1GB, OXON, ENGLAND	0959-6526	1879-1786		J CLEAN PROD	J. Clean Prod.	DEC 20	2018	205
J	Bacon, CM; Sundstrom, WA; Stewart, IT; Maurer, E; Kelley, LC				Bacon, Christopher M.; Sundstrom, William A.; Stewart, Iris T.; Maurer, Ed; Kelley, Lisa C.			Towards smallholder food and water security: Climate variability in the context of multiple livelihood hazards in Nicaragua	WORLD DEVELOPMENT			English	Article						Climate Change; Vulnerability; Agriculture; Central America; Adaptive Capacity; Livelihoods	FAIR TRADE; LOCAL INSTITUTIONS; CHANGE ADAPTATION; COFFEE; VULNERABILITY; GOVERNANCE; SOVEREIGNTY; DROUGHT; POLICY; RUST	Climate variability and change affect both food and water security, as do other hazards, such as shifting food prices, plant pathogens, and political economic changes. Although household food and water inse-curity affect billions, most studies analyze them separately. This article develops a relational approach to explaining household access to food and water in a multi-hazard context. We identif…	[Bacon, Christopher M.; Stewart, Iris T.] Santa Clara Univ, Dept Environm Studies & Sci, Santa Clara, CA 95053 USA; [Sundstrom, William A.] Santa Clara Univ, Dept Econ, Santa Clara, CA 95053 USA; [Maurer, Ed] Santa Clara Univ, Civil Environm & Sustainable Engn, Santa Clara, CA 95053 USA; [Kelley, Lisa C.] Dept Geog & Environm Sci, Denver, CO USA; [Kelley, Lisa C.] Univ Colorado, Denver, CO 80202 …		Bacon, CM (corresponding author), Santa Clara Univ, Dept Environm Studies & Sci, Santa Clara, CA 95053 USA.	cbacon@scu.edu; wsundstrom@scu.edu; IStewartFrey@scu.edu; emaurer@scu.edu; lisa.kelley@ucdenver.edu			National Science FoundationNational Science Foundation (NSF) [BCS-1539795]; project Assessment of Diversification Strategies in Smallholder Coffee Systems under the Thought for Food'' Initiative of the Agropolis Foundation [AF 1507-086, FDNC Engt 00063479, ANR10-LABX-0001-01]; Community Agroecology Network; Santa Clara University's Ignatian Institute for Jesuit Education's Bannan Institute, Offic…	This research was conducted in accordance with Santa Clara University's IRB approved research protocol (IRB 15-06-679). We are grateful for the primary financial support for this work provided by the National Science Foundation Grant BCS-1539795; and secondary support for part of this work was from the project Assessment of Diversification Strategies in Smallholder Coffee Systems (No AF 1507-086:…		136	2	2	3	10	PERGAMON-ELSEVIER SCIENCE LTD	OXFORD	THE BOULEVARD, LANGFORD LANE, KIDLINGTON, OXFORD OX5 1GB, ENGLAND	0305-750X	1873-5991		WORLD DEV	World Dev.	JUL	2021	143
J	Edmonds, E; Theoharides, C				Edmonds, Eric; Theoharides, Caroline			The short term impact of a productive asset transfer in families with child labor: Experimental evidence from the Philippines	JOURNAL OF DEVELOPMENT ECONOMICS			English	Article						Self-employment; Sustainable livelihoods; Asset transfer; Child well-being; Child labor; Philippines	ULTRA-POOR; FIELD EXPERIMENT; POVERTY; ENTREPRENEURSHIP; RETURNS; PROGRAM; MARKETS; WORK; MILK	Productive asset grants have become an important tool in efforts to push the very poor out of poverty, but they require labor to convert the asset into income. Using a clustered randomized trial, we evaluate the impact of a key component of the Government of Philippines' child labor elimination program, a $518 productive asset grant directed at families with child laborers. We find that household…	[Edmonds, Eric] Dartmouth Coll, Hanover, NH 03755 USA; [Edmonds, Eric] NBER, Cambridge, MA 02138 USA; [Theoharides, Caroline] Amherst Coll, Amherst, MA 01002 USA		Edmonds, E (corresponding author), Dartmouth Coll, Hanover, NH 03755 USA.	eric.v.edmonds@dartmouth.edu			United States Department of Labor [IL-27208]	We thank the Philippine Department of Labor and Employment (DOLE) for their partnership in this project. Odbayar Batmunkh, Marius Karabaczek, Victoria Lacasa, and Ryan McLaughlin provided excellent research assistance, and Peter Srouji was an outstanding project manager. We are also grateful to IPA Philippines and our field staff who made this project possible. We appreciate the helpful comments …		63	4	4	0	1	ELSEVIER	AMSTERDAM	RADARWEG 29, 1043 NX AMSTERDAM, NETHERLANDS	0304-3878	1872-6089		J DEV ECON	J. Dev. Econ.	SEP	2020	146
J	Wang, G; Wu, P; Wu, XY; Zhang, HJ; Guo, QQ; Cai, YJ				Wang, Ge; Wu, Peng; Wu, Xiuyu; Zhang, Huijin; Guo, Qinqin; Cai, Yujie			Mapping global research on sustainability of megaproject management: A scientometric review	JOURNAL OF CLEANER PRODUCTION			English	Review						Sustainability; Megaproject; Scientometrics; Visualization	MEGA CONSTRUCTION PROJECTS; PUBLIC-PRIVATE PARTNERSHIP; INFORMATION MODELING BIM; GORGES DAM PROJECT; POST-TRUTH ERA; SOCIAL-RESPONSIBILITY; EMPIRICAL-ANALYSIS; GROWTH COALITION; COST OVERRUNS; ECO-CITIES	Megaprojects are booming worldwide, and are having a significant impact on social and economic developments (e.g., immigrant settlement, poverty eradication, and public health) as well as the natural environment (e.g., ecological processes and biodiversity). Sustainability is, therefore, an important concern in the realm of megaprojects. Previous studies have attempted to explore this issue from …	[Wang, Ge; Guo, Qinqin; Cai, Yujie] Huazhong Agr Univ, Coll Publ Adm, 1 Shizishan St, Wuhan 430070, Peoples R China; [Wang, Ge] Shanghai Jiao Tong Univ, Antai Coll Econ & Management, 1954 Huashan Rd, Shanghai 200030, Peoples R China; [Wu, Peng] Curtin Univ, Sch Design & Built Environm, Kent St, Bentley, WA 6102, Australia; [Wu, Xiuyu] Tianjin Univ Finance & Econ, Sch Management Sci & Engn, Tianji…		Wu, XY (corresponding author), Tianjin Univ Finance & Econ, Sch Management Sci & Engn, Tianjin 300222, Peoples R China.	xywu2014@126.com	Wang, Ge/AAY-5473-2021	wu, peng/0000-0002-3793-0653; Zhang, Huijin/0000-0001-8859-957X; wu, xiuyu/0000-0003-0201-0379; Wang, Ge/0000-0001-5417-6819	National Natural Science Foundation of ChinaNational Natural Science Foundation of China (NSFC) [71901101, 71571137, 71390523]; Fundamental Research Funds for the Central Universities, ChinaFundamental Research Funds for the Central Universities [2662018QD006]; Innovation and Entrepreneurship Training Program for Undergraduates, Hubei Province, China [S201910504094]	This paper was supported by the National Natural Science Foundation of China (Project Numbers: 71901101, 71571137, and 71390523), the Fundamental Research Funds for the Central Universities, China (Program Number: 2662018QD006), and the Innovation and Entrepreneurship Training Program for Undergraduates, Hubei Province, China (Program Number: S201910504094).		101	37	37	26	113	ELSEVIER SCI LTD	OXFORD	THE BOULEVARD, LANGFORD LANE, KIDLINGTON, OXFORD OX5 1GB, OXON, ENGLAND	0959-6526	1879-1786		J CLEAN PROD	J. Clean Prod.	JUN 20	2020	259
J	Chihambakwe, ZJ; Grobbelaar, SS; Matope, S				Chihambakwe, Zviemurwi J.; Grobbelaar, Sara S. (Saartjie); Matope, Stephen			Creating Shared Value in BoP Communities with Micro-Manufacturing Factories: A Systematized Literature Review	SUSTAINABILITY			English	Review						systematized literature review; base of the pyramid; shared value creation; micro-manufacturing factories; business model	CROSS-SECTOR PARTNERSHIPS; SOCIAL ENTREPRENEURSHIP; BUSINESS MODELS; BASE; BOTTOM; POVERTY; IMPACT; SUSTAINABILITY; RELIABILITY; CAPABILITY	Background: Shared value creation in base of the pyramid (BoP) communities is a crucial process towards building sustainable societies. BoP communities in developing countries represent more than 4 billion people who live on low incomes with limited access to basic products and services. Current or emerging technologies offer promising solutions for organisations pursuing manufacturing opportunit…	[Chihambakwe, Zviemurwi J.; Grobbelaar, Sara S. (Saartjie); Matope, Stephen] Stellenbosch Univ, Dept Ind Engn, ZA-7602 Stellenbosch, South Africa; [Grobbelaar, Sara S. (Saartjie)] Stellenbosch Univ, DSINRF Ctr Excellence, Scientometr & Sci Technol & Innovat Policy SciST, ZA-7602 Stellenbosch, South Africa		Grobbelaar, SS (corresponding author), Stellenbosch Univ, Dept Ind Engn, ZA-7602 Stellenbosch, South Africa.; Grobbelaar, SS (corresponding author), Stellenbosch Univ, DSINRF Ctr Excellence, Scientometr & Sci Technol & Innovat Policy SciST, ZA-7602 Stellenbosch, South Africa.	zviemurwi.chihambakwe@gmail.com; ssgrobbelaar@sun.ac.za; smatope@sun.ac.za		Grobbelaar, Sara/0000-0002-2793-9689	Organization for Women in Science for the Developing World (OWSD); Sida (Swedish International Development Cooperation Agency); Schlumberger FoundationSchlumberger	This research received funding from the Organization for Women in Science for the Developing World (OWSD), Sida (Swedish International Development Cooperation Agency) and the Schlumberger Foundation.		73	2	2	6	6	MDPI	BASEL	ST ALBAN-ANLAGE 66, CH-4052 BASEL, SWITZERLAND		2071-1050		SUSTAINABILITY-BASEL	Sustainability	SEP	2021	13	18
J	Zahoor, N; Gerged, AM				Zahoor, Nadia; Gerged, Ali Meftah			Relational capital, environmental knowledge integration, and environmental performance of small and medium enterprises in emerging markets	BUSINESS STRATEGY AND THE ENVIRONMENT			English	Article						environmental knowledge integration; environmental performance; relational capital; SMEs; ties strength; UAE	RESOURCE-BASED VIEW; ENTREPRENEURIAL ORIENTATION; MODERATING ROLE; SUSTAINABLE DEVELOPMENT; ABSORPTIVE-CAPACITY; STRATEGIC ALLIANCES; GREEN INNOVATION; MANAGEMENT; SMES; CAPABILITY	Although several prior studies have examined associations between firm social capital and environmental sustainability, the links between relational resources (i.e., relational capital and ties strength), environmental knowledge integration, and environmental performance have yet to be well established at the micro-level. This study, therefore, aims to determine (1) how environmental knowledge in…	[Zahoor, Nadia] Univ Strathclyde, Strathclyde Business Sch, Hunter Ctr Entrepreneurship, Glasgow, Lanark, Scotland; [Gerged, Ali Meftah] De Montfort Univ, Leicester Castle Business Sch, Leicester LE1 9BH, Leics, England; [Gerged, Ali Meftah] Misurata Univ, Fac Econ, Misurata City, Libya		Gerged, AM (corresponding author), De Montfort Univ, Leicester Castle Business Sch, Leicester LE1 9BH, Leics, England.	ali.gerged@dmu.ac.uk		Gerged, Ali Meftah/0000-0001-6805-2737				135	6	6	15	35	WILEY	HOBOKEN	111 RIVER ST, HOBOKEN 07030-5774, NJ USA	0964-4733	1099-0836		BUS STRATEG ENVIRON	Bus. Strateg. Environ.	DEC	2021	30	8
J	Zhou, Y; Zhou, R; Chen, LY; Zhao, Y; Zhang, QT				Zhou, Yuan; Zhou, Rong; Chen, Luyi; Zhao, Yun; Zhang, Qintian			Environmental Policy Mixes and Green Industrial Development: An Empirical Study of the Chinese Textile Industry From 1998 to 2012	IEEE TRANSACTIONS ON ENGINEERING MANAGEMENT			English	Article						Green products; Economic indicators; Productivity; Local government; Textile industry; Chinese industrial development; difference-in-differences (DID) technique; green total factor productivity (TFP); policy mixes; textile industry; TFP	TOTAL-FACTOR PRODUCTIVITY; UNDESIRABLE OUTPUTS; IMPLEMENTATION; EFFICIENCY; INNOVATION; INPUT; TECHNOLOGIES; REGULATIONS; GOVERNANCE; INDICATORS	Policy mixes integrate distinct policy instruments into one coherent policy package as a measure to avoid the potentially counterproductive impacts of any given policy on another. In China, local governments recently have pursued policy mix approaches to resolve the existing policy conflicts, which are associated with the debates over the development priorities between manufacturing productivity …	[Zhou, Yuan; Zhou, Rong; Chen, Luyi; Zhang, Qintian] Tsinghua Univ, Sch Publ Policy & Management, Beijing 100084, Peoples R China; [Zhao, Yun] Shandong Univ, Sch Innovat & Entrepreneurship, Jinan 250000, Peoples R China		Chen, LY (corresponding author), Tsinghua Univ, Sch Publ Policy & Management, Beijing 100084, Peoples R China.	zhou_yuan@mail.tsinghua.edu.cn; zhou-r17@mails.tsinghua.edu.cn; cae_chenluyi@163.com; zhaoyun0614@mail.tsinghua.edu.cn; 121326178@qq.com		Zhou, Yuan/0000-0002-9198-6586	National Natural Science Foundation of ChinaNational Natural Science Foundation of China (NSFC) [71704165, 91646102, L16240452, L1524015, 71203117, 71872019, 71974107, L1824040, L1724030]; Tsinghua-Inditex Sustainable Development Foundation [TISD201901]; Beijing Natural Science FoundationBeijing Natural Science Foundation [9182013]; Beijing Social Science Foundation [17GLC058]; Fundamental Resear…	This work was supported in part by the National Natural Science Foundation of China under Grant 71704165, Grant 91646102, Grant L16240452, Grant L1524015, Grant 71203117, Grant 71872019, Grant 71974107, Grant L1824040, and Grant L1724030; in part by Tsinghua-Inditex Sustainable Development Foundation under Grant TISD201901; in part by Beijing Natural Science Foundation under Grant 9182013; in par…		63	5	5	12	12	IEEE-INST ELECTRICAL ELECTRONICS ENGINEERS INC	PISCATAWAY	445 HOES LANE, PISCATAWAY, NJ 08855-4141 USA	0018-9391	1558-0040		IEEE T ENG MANAGE	IEEE Trans. Eng. Manage.	JUN	2022	69	3
J	Cutcher, L; Ormiston, J; Gardner, C				Cutcher, Leanne; Ormiston, Jarrod; Gardner, Caitlin			'Double-taxing' Indigenous business: exploring the effects of political discourse on the transfer of public procurement policy	PUBLIC MANAGEMENT REVIEW			English	Article						Discourse analysis; Indigenous business; policy transfer; policy mutation; public procurement; supplier diversity	PRIVATE PARTNERSHIPS; SUSTAINABLE PROCUREMENT; INNOVATION; DIFFUSION; ASSEMBLAGES; SECTOR; UK; CONVERGENCE; TRANSLATION; MOBILITIES	This article details how shifts in political discourse can reconfigure the intent, and effect the outcomes, of public procurement policy. Through critical discourse analysis of public procurement policies focused on supplier diversity in Australia, we explore how discursive struggles over policy meaning and intent can have real effects. Our findings show how the intent of public procurement polic…	[Cutcher, Leanne; Gardner, Caitlin] Univ Sydney, Discipline Strategy Innovat & Entrepreneurship, Sydney, NSW, Australia; [Ormiston, Jarrod] Maastricht Univ, Dept Org Strategy & Entrepreneurship, Maastricht, Netherlands		Ormiston, J (corresponding author), Maastricht Univ, Dept Org Strategy & Entrepreneurship, Maastricht, Netherlands.	j.ormiston@maastrichtuniversity.nl	Lei, Kawei/AAF-5883-2019; Cutcher, Leanne/E-5672-2015; Ormiston, Jarrod/I-4046-2017	Lei, Kawei/0000-0003-1844-3910; Cutcher, Leanne/0000-0002-4192-6139; Ormiston, Jarrod/0000-0002-5295-0126				106	4	4	1	15	ROUTLEDGE JOURNALS, TAYLOR & FRANCIS LTD	ABINGDON	2-4 PARK SQUARE, MILTON PARK, ABINGDON OX14 4RN, OXON, ENGLAND	1471-9037	1471-9045		PUBLIC MANAG REV	Public Manag. Rev.	SEP 1	2020	22	9
J	Chen, LY; Xu, JH; Zhou, Y				Chen, Luyi; Xu, Jianhua; Zhou, Yuan			Regulating the environmental behavior of manufacturing SMEs: Interfirm alliance as a facilitator	JOURNAL OF CLEANER PRODUCTION			English	Article						Small and medium-sized enterprises (SMEs); Interfirm alliance; Firm's growth theory; Resource-based theory; Resource dependency theory	ECO-INDUSTRIAL PARK; PERFORMANCE; BUSINESS; STRATEGIES; SYMBIOSIS; BARRIERS	Clustering small and medium-sized enterprises (SMEs) into eco-industrial parks is a promising way to abate environmental pollution from SMEs. However, to make this happen is a challenging task. The use of interfirm alliances to encourage SMEs to relocate into eco-industrial parks is a new phenomenon in China. In contrast with previous studies in this area, our study not only focuses on the barrie…	[Chen, Luyi; Zhou, Yuan] Tsinghua Univ, Sch Publ Policy & Management, Beijing, Peoples R China; [Chen, Luyi] Chinese Acad Engn, Beijing, Peoples R China; [Xu, Jianhua] Peking Univ, Coll Environm Sci & Engn, Beijing, Peoples R China		Zhou, Y (corresponding author), Tsinghua Univ, Sch Publ Policy & Management, Beijing, Peoples R China.	zhou_yuan@mail.tsinghua.edu.cn			China Postdoctoral Science FoundationChina Postdoctoral Science Foundation [2016M601089]; National Natural Science Foundation of ChinaNational Natural Science Foundation of China (NSFC) [91646102, L16240452, L1524015, 71203117]; MOE (Ministry of Education in China) of Humanities and Social Sciences [16JDGC011]; UK-China Industry Academia Partnership Programme [UK-CIAPP\260]; Volvo-supported Green…	This research is supported by theChina Postdoctoral Science Foundation Funded Project (Grant Number:2016M601089). This research is also supported by the National Natural Science Foundation of China (Grant Numbers:91646102, L16240452, L1524015, 71203117), and the MOE (Ministry of Education in China) Project of Humanities and Social Sciences (Grant Number:16JDGC011), the UK-China Industry Academia …		33	13	15	6	46	ELSEVIER SCI LTD	OXFORD	THE BOULEVARD, LANGFORD LANE, KIDLINGTON, OXFORD OX5 1GB, OXON, ENGLAND	0959-6526	1879-1786		J CLEAN PROD	J. Clean Prod.	NOV 1	2017	165
J	von Wirth, T; Fuenfschilling, L; Frantzeskaki, N; Coenen, L				von Wirth, Timo; Fuenfschilling, Lea; Frantzeskaki, Niki; Coenen, Lars			Impacts of urban living labs on sustainability transitions: mechanisms and strategies for systemic change through experimentation	EUROPEAN PLANNING STUDIES			English	Article						Urban Living Labs; sustainability transitions; diffusion; experimentation; cities; systemic change	SPATIAL PERSPECTIVE; POLICY; INFRASTRUCTURE; GOVERNANCE; POLITICS; PARTNERSHIPS; ADAPTATION; KNOWLEDGE; FRAMEWORK; CITIES	Urban Living Labs (ULL) are considered spaces to facilitate experimentation about sustainability solutions. ULL represent sites that allow different urban actors to design, test and learn from socio-technical innovations. However, despite their recent proliferation in the European policy sphere, the underlying processes through which ULL might be able to generate and diffuse new socio-technical c…	[von Wirth, Timo; Frantzeskaki, Niki] Erasmus Univ, Dutch Res Inst Transit DRIFT, POB 1738, NL-3000 DR Rotterdam, Netherlands; [Fuenfschilling, Lea] Lund Univ, CIRCLE, Lund, Sweden; [Coenen, Lars] Univ Melbourne, Melbourne Sustainable Soc Inst, Parkville, Vic, Australia		von Wirth, T (corresponding author), Erasmus Univ, Dutch Res Inst Transit DRIFT, POB 1738, NL-3000 DR Rotterdam, Netherlands.	vonwirth@drift.eur.nl	Frantzeskaki, Niki/AAN-1044-2021; Coenen, Lars/ABE-5947-2020	Frantzeskaki, Niki/0000-0002-6983-448X; Coenen, Lars/0000-0002-5671-3988; Fuenfschilling, Lea/0000-0001-6723-6374	Joint Programming Initiative (JPI) Urban Europe Research Program; City of Melbourne	The research presented in this article was carried out within the project 'Governance of Urban Sustainability Transitions' (GUST), funded by the Joint Programming Initiative (JPI) Urban Europe Research Program. Lars Coenen gratefully acknowledges financial support from the City of Melbourne for conducting research that fed into this paper.		79	90	90	14	48	ROUTLEDGE JOURNALS, TAYLOR & FRANCIS LTD	ABINGDON	2-4 PARK SQUARE, MILTON PARK, ABINGDON OX14 4RN, OXON, ENGLAND	0965-4313	1469-5944		EUR PLAN STUD	Eur. Plan. Stud.	FEB 1	2019	27	2
J	Avenyo, EK; Kracmcr-Mbula, E				Avenyo, Elvis Korku; Kracmcr-Mbula, Erika			Innovation and the performance of informal enterprises in developing countries: a gender perspective	INTERNATIONAL JOURNAL OF GENDER AND ENTREPRENEURSHIP			English	Article						Employment; Gender; Ghana; Informal sector; Product innovation; Dose response model; J16; J23; J3; O31; O33; L1	FIRM PERFORMANCE; DIVERSITY; MODELS; WOMEN; ENTREPRENEURSHIP; DETERMINANTS; PRODUCTIVITY; EMPLOYMENT; SURVIVAL; VENTURES	Purpose Examining the impact of gender on various aspects of business performance has gained research and policy traction, although the empirical evidence remains inconclusive. This paper aims to focus on one type of business, namely, informal enterprises and one dimension of business performance, namely, product innovation, to better understand how product innovations affect employment in both f…	[Avenyo, Elvis Korku] Univ Johannesburg, Ctr Competit Regulat & Econ Dev CCRED, Johannesburg, South Africa; [Avenyo, Elvis Korku] Univ Johannesburg, DST NRF South African Res Chair Ind Dev, Johannesburg, South Africa; [Kracmcr-Mbula, Erika] Univ Johannesburg, 4th Ind Revolut & Sustainable Dev, DST NRF Newton Fund Trilateral Chair Transformat, Johannesburg, South Africa		Avenyo, EK (corresponding author), Univ Johannesburg, Ctr Competit Regulat & Econ Dev CCRED, Johannesburg, South Africa.; Avenyo, EK (corresponding author), Univ Johannesburg, DST NRF South African Res Chair Ind Dev, Johannesburg, South Africa.	elvisa@uj.ac.za	Avenyo, Elvis Korku/ABA-6109-2021	Avenyo, Elvis Korku/0000-0002-1858-3318	Open Africa Innovation Research (OpenAIR) partnership; International Development Research Centre, CanadaCGIAR; Social Sciences and Humanities Research Council of CanadaSocial Sciences and Humanities Research Council of Canada (SSHRC); Queen Elizabeth Scholars Program	This work has been done with support from the Open Africa Innovation Research (OpenAIR) partnership. Open AIR is carried out with financial support from the International Development Research Centre, Canada, the Social Sciences and Humanities Research Council of Canada, and Queen Elizabeth Scholars Program.		87	0	0	1	1	EMERALD GROUP PUBLISHING LTD	BINGLEY	HOWARD HOUSE, WAGON LANE, BINGLEY BD16 1WA, W YORKSHIRE, ENGLAND	1756-6266	1756-6274		INT J GEND ENTREP	Int. J. Gend. Entrep.	OCT 27	2021	13	4
J	Lashitew, AA; Narayan, S; Rosca, E; Bals, L				Lashitew, Addisu A.; Narayan, Somendra; Rosca, Eugenia; Bals, Lydia			Creating Social Value for the 'Base of the Pyramid': An Integrative Review and Research Agenda	JOURNAL OF BUSINESS ETHICS			English	Review; Early Access						Base of the pyramid (BoP); Social value; Ethical dilemmas; Systematic review	SUSTAINABLE SUPPLY CHAIN; BUSINESS MODEL INNOVATION; INCLUSIVE GROWTH; TRADE-OFFS; LOW-COST; BOTTOM; POVERTY; BOP; ENTREPRENEURSHIP; PARTNERSHIPS	A growing body of research looks into business-led efforts to create social value by improving the socio-economic well-being of Base of the Pyramid (BoP) communities. Research shows that businesses that pursue these strategies-or BoP businesses-face distinct sets of challenges that require unique capabilities. There is, however, limited effort to synthesize current evidence on the mechanisms thro…	[Lashitew, Addisu A.] Brookings Inst, 1775 Massachusetts Ave NW, Washington, DC 20036 USA; [Narayan, Somendra] NEOMA Business Sch, Rue Pierre Taittinger 59, F-51100 Reims, France; [Rosca, Eugenia] Tilburg Univ, Tilburg Sch Econ & Management, Warandelaan 2, NL-5037 AB Tilburg, Netherlands; [Bals, Lydia] Mainz Univ Appl Sci, Lucy Hillebrand Str 2, D-55128 Mainz, Germany; [Bals, Lydia] EBS Univ Busi…		Bals, L (corresponding author), Mainz Univ Appl Sci, Lucy Hillebrand Str 2, D-55128 Mainz, Germany.; Bals, L (corresponding author), EBS Univ Business & Law, D-65375 Oestrich Winkel, Germany.; Bals, L (corresponding author), Copenhagen Business Sch CBS, Kilevej 14, DK-2000 Frederiksberg, Denmark.	lydia.bals@hs-mainz.de		Rosca, Eugenia/0000-0002-3835-319X; Bals, Lydia/0000-0003-3407-0261	Projekt DEAL	Open Access funding enabled and organized by Projekt DEAL. There is no specific funding to declare for this study.		128	4	4	10	29	SPRINGER	DORDRECHT	VAN GODEWIJCKSTRAAT 30, 3311 GZ DORDRECHT, NETHERLANDS	0167-4544	1573-0697		J BUS ETHICS	J. Bus. Ethics
J	Croy, WG; Moyle, BD; Moyle, CLJ				Croy, W. Glen; Moyle, Brent D.; Moyle, Char-lee J.			Perceived benefits of parks: the roles of information source exposure and park use	JOURNAL OF SUSTAINABLE TOURISM			English	Article						Societal benefits; personal benefits; park benefits; protected areas; perception; conservation investment	NATIONAL-PARKS; BIODIVERSITY CONSERVATION; FOREST ENVIRONMENTS; PROTECTED AREAS; ECONOMIC VALUE; EXPERIENCE; TOURISM; IMAGE; SERVICES; PREFERENCES	Parks provide many benefits to society: environmental, social and economic, and need investment to continue to provide these benefits. An alternative to self-financing and commercial approaches involves building the public's perception of park benefits as a foundation for consequent investment by government. However, there is little empirical evidence to demonstrate public perceptions of benefits…	[Croy, W. Glen] Monash Univ, Monash Business Sch, Dept Management, 900 Dandenong Rd, Caulfield, Vic 3145, Australia; [Moyle, Brent D.] Griffith Univ, Dept Tourism Sport & Hotel Management, Nathan, Qld, Australia; [Moyle, Char-lee J.] Queensland Univ Technol, Australian Ctr Entrepreneurship, Brisbane, Qld, Australia		Croy, WG (corresponding author), Monash Univ, Monash Business Sch, Dept Management, 900 Dandenong Rd, Caulfield, Vic 3145, Australia.	glen.croy@monash.edu	; Moyle, Char-lee/C-5617-2018	Croy, Glen/0000-0001-8650-1647; Moyle, Char-lee/0000-0001-6090-4309	Australian Research CouncilAustralian Research Council; Office of Environment and Heritage (New South Wales) [LP100200014]; Parks Victoria; Department of Parks and Wildlife (Western Australia)	This work was supported by the Australian Research Council in partnership with Parks Victoria, the Department of Parks and Wildlife (Western Australia) and the Office of Environment and Heritage (New South Wales) under Grant LP100200014.		63	4	5	4	15	CHANNEL VIEW PUBLICATIONS	CLEVEDON	FRANKFURT LODGE, CLEVEDON HALL, VICTORIA ROAD, CLEVEDON, BS21 7HH, ENGLAND	0966-9582	1747-7646		J SUSTAIN TOUR	J. Sustain. Tour.	NOV 1	2020	28	11
J	Bhattacharyya, SS; Verma, S				Bhattacharyya, Som Sekhar; Verma, Surabhi			Firm-civil society organizational collaborations in the context of corporate social responsibility (CSR) initiatives; development of collaboration typology	WORLD JOURNAL OF ENTREPRENEURSHIP MANAGEMENT AND SUSTAINABLE DEVELOPMENT			English	Article						Civil society organisation; Corporate social responsibility; Collaborative framework; Typology	VALUE CREATION; STAKEHOLDER ENGAGEMENT; EMERGING ECONOMIES; BUSINESS; ISSUES; PARTNERSHIPS; CAPABILITY; MANAGEMENT; STRATEGY; MODEL	Purpose Business firms operate in society not only for market gains but also for generating positive social externalities. Civil society organisations (CSO) have helped society to develop across various spheres of influence. The concept of corporate social responsibility (CSR) ushered in an era wherein both business economic objectives as well as socio-environmental responsibilities of firms were…	[Bhattacharyya, Som Sekhar] Natl Inst Ind Engn NITIE, Dept Strateg Management, Mumbai, Maharashtra, India; [Verma, Surabhi] Univ Southern Denmark, Dept Mkt & Management, Ctr Integrat Innovat Management, Odense, Denmark		Bhattacharyya, SS (corresponding author), Natl Inst Ind Engn NITIE, Dept Strateg Management, Mumbai, Maharashtra, India.	somdata@gmail.com	Bhattacharyya, Som Sekhar/AAJ-5749-2020	Bhattacharyya, Som Sekhar/0000-0003-3259-0319; Verma, Surabhi/0000-0001-7641-0637				87	2	2	0	3	EMERALD GROUP PUBLISHING LTD	BINGLEY	HOWARD HOUSE, WAGON LANE, BINGLEY BD16 1WA, W YORKSHIRE, ENGLAND	2042-5961	2042-597X		WORLD J ENTREP MANAG	World J. Entrep. Manag. Sustain. Dev.	SEP 14	2020	16	4
J	Orser, B; Liao, XL; Riding, AL; Duong, Q; Catimel, J				Orser, Barbara; Liao, Xiaolu (Diane); Riding, Allan L.; Duong, Quang; Catimel, Jerome			Gender-responsive public procurement: strategies to support women-owned enterprises	JOURNAL OF PUBLIC PROCUREMENT			English	Article						Gender; Small business; Procurement; Contracting; Policy small business; Procurement; Contracting; Policy; Government	ENTREPRENEURSHIP; SUPPLIERS; POLICIES	Purpose - This paper aims to inform strategies to enhance public procurement opportunities for women-owned small- and medium-sized enterprises (SMEs). To do so, the study examines two research questions: To what extent are women-owned enterprises under-represented among SME suppliers to government; and Do barriers to public procurement - as perceived by SME owners - differ across gender? Design/m…	[Orser, Barbara; Liao, Xiaolu (Diane); Riding, Allan L.; Duong, Quang] Univ Ottawa, Sch Management, Ottawa, ON, Canada; [Catimel, Jerome] Publ Serv & Procurement Canada, Business Analyt Serv Directorate, Gatineau, PQ, Canada		Orser, B (corresponding author), Univ Ottawa, Sch Management, Ottawa, ON, Canada.	orser@telfer.uOttawa.ca; xiaolu.liao@uottawa.ca; riding@telfer.uottawa.ca; quangduong635@gmail.com; Jerome.Catimel@tpsgc-pwgsc.gc.ca			Public Services Procurement Canada (PSPC); Social Science Humanities Research Council [892-2017-3005]; Deloitte Chairs in the Management of Growth Enterprises at the Telfer School of Management	The research has been supported by funding from Public Services Procurement Canada (PSPC), Social Science Humanities Research Council (Partnership Engage Grant, 892-2017-3005) and the Deloitte Chairs in the Management of Growth Enterprises at the Telfer School of Management. The research team also acknowledges Innovation, Science and Economic Development (ISED) Canada as the agency responsible fo…		65	0	0	5	7	EMERALD GROUP PUBLISHING LTD	BINGLEY	HOWARD HOUSE, WAGON LANE, BINGLEY BD16 1WA, W YORKSHIRE, ENGLAND	1535-0118	2150-6930		J PUBLIC PROCUR	J. Public Procur.	NOV 30	2021	21	3
[truncated: 19 more columns]
